# Supplementary material for: Distinct and common expression of receptors for inflammatory mediators in vagal nodose versus jugular capsaicin-sensitive/TRPV1-positive neurons detected by low input RNA sequencing
Source: PLoS One. 2017 Oct 5;12(10):e0185985. doi: 10.1371/journal.pone.0185985 (PMC5628920; doi:10.1371/journal.pone.0185985)
Supplement: S1 Table — (XLSX) [file pone.0185985.s001.xlsx]

## Sheet: Sheet1
Official gene symbol	log2 (Fold change (Trpv1 Positive Nodose/Jugular))	Fold change (Trpv1 Positive Nodose / Jugular)	False discovery rate (FDR)	P value	Pass cutoff of Counts per million (CPM)>=10	Ave. CPM of Trpv1 Positive Jugular	Ave. CPM of Trpv1 Positive Nodose	Enriched Expression
Myl1	12.4254	5500.89	7.89029e-14	1.79583e-17	Yes	0.0141324	159.97	Nodose
Rgs2	12.392	5374.87	1.2311e-12	5.60398e-16	Yes	0.00851183	104.706	Nodose
Uts2b	12.3399	5184.14	1.09665e-14	8.3199e-19	Yes	0.0451266	435.47	Nodose
Fkbp11	12.326	5134.54	3.47665e-08	4.46646e-10	Yes	0	19.7837	Nodose
Efcab6	11.9721	4017.58	7.89029e-14	1.21637e-17	Yes	0.0338854	250.737	Nodose
Nr1h3	11.9252	3889.01	1.4854e-09	9.80426e-12	Yes	0.00272936	37.9147	Nodose
Itm2a	11.8767	3760.36	1.41283e-12	1.21875e-15	Yes	0.0228061	173.357	Nodose
Vip	11.7406	3422.03	1.41283e-12	1.1727e-15	Yes	0.0194293	131.276	Nodose
Redrum	11.7259	3387.31	1.63949e-08	1.80355e-10	Yes	0.00272936	39.022	Nodose
Smim1	11.6117	3129.41	4.10926e-12	4.98811e-15	Yes	0.0112412	71.0808	Nodose
Cckar	11.5477	2993.7	4.63857e-11	1.20633e-13	Yes	0.0170237	110.964	Nodose
Atp6v1c2	11.4987	2893.7	9.43682e-10	5.36956e-12	Yes	0.0056206	43.4403	Nodose
Lrrc75a	11.4968	2889.86	5.52027e-09	4.52313e-11	Yes	0.00545872	48.671	Nodose
Atxn7l1	11.4942	2884.67	6.42521e-09	5.75202e-11	Yes	0.00289124	27.6205	Nodose
Ccdc80	11.4796	2855.63	8.74539e-13	3.31742e-16	Yes	0.0252117	130.485	Nodose
P2rx2	11.4589	2814.93	2.01292e-13	6.10855e-17	Yes	0.0846327	412.193	Nodose
St18	11.3991	2700.73	1.46865e-08	1.60448e-10	Yes	0.00272936	26.1482	Nodose
Poc1b	11.354	2617.53	1.84387e-10	7.45065e-13	Yes	0.00834995	49.8262	Nodose
Rec114	11.3044	2529.01	1.74653e-10	6.82735e-13	Yes	0.0056206	32.4667	Nodose
Rspo4	11.2693	2468.34	1.06747e-08	1.10141e-10	Yes	0.00545872	40.5364	Nodose
Npas1	11.2387	2416.42	2.25992e-11	4.28632e-14	Yes	0.0112412	53.822	Nodose
Chrna3	11.1771	2315.51	1.41283e-12	1.24958e-15	Yes	0.069529	282.203	Nodose
Arhgef40	11.1578	2284.65	2.72333e-08	3.30576e-10	Yes	0.00272936	21.1177	Nodose
Col6a4	11.1121	2213.54	1.84387e-10	7.69386e-13	Yes	0.0142943	66.3065	Nodose
Rprml	11.09	2179.89	1.29578e-10	4.22718e-13	Yes	0.0256974	113.243	Nodose
Atp8b3	11.0648	2142.06	2.98164e-10	1.312e-12	Yes	0.00851183	39.1805	Nodose
Tmem54	11.0607	2135.95	3.12287e-11	6.63381e-14	Yes	0.0250499	101.832	Nodose
Ino80c	11.0367	2100.74	7.2234e-10	3.67171e-12	Yes	0.0056206	26.8803	Nodose
Esr1	11.0334	2095.9	6.44425e-08	8.94696e-10	Yes	0.0109174	70.965	Nodose
Trpc4	11.0127	2066.15	1.22836e-09	7.45536e-12	Yes	0.0056206	27.1036	Nodose
Mpped2	11.0126	2065.99	4.63857e-11	1.14341e-13	Yes	0.0366148	143.98	Nodose
Kcnk3	10.9512	1979.86	2.68814e-12	2.65123e-15	Yes	0.0419116	142.469	Nodose
Mtrf1	10.9362	1959.36	1.44638e-07	2.37022e-09	Yes	0.00867371	55.5761	Nodose
Agrp	10.9123	1927.19	3.68156e-09	2.93274e-11	Yes	0.0112412	50.7935	Nodose
Fhod3	10.889	1896.35	7.81648e-11	2.31535e-13	Yes	0.0228061	82.1677	Nodose
Kcnf1	10.8703	1871.95	1.03266e-08	1.05766e-10	Yes	0.0170237	78.1194	Nodose
Phox2b	10.8683	1869.35	9.38563e-12	1.2817e-14	Yes	0.0730677	238.244	Nodose
Fn3k	10.8626	1861.89	3.69358e-10	1.73736e-12	Yes	0.0114031	43.3773	Nodose
Hoxb5	10.7834	1762.48	1.41283e-12	1.01802e-15	Yes	0.14292	411.202	Nodose
Fbxo27	10.7354	1704.85	1.70402e-09	1.13765e-11	Yes	0.0110793	40.4669	Nodose
Gpr107	10.7259	1693.64	5.98268e-09	5.26508e-11	Yes	0.0219967	83.9719	Nodose
2900005J15Rik	10.6974	1660.54	1.90394e-08	2.15224e-10	Yes	0.0110793	45.1454	Nodose
Dcdc2a	10.6859	1647.33	1.41283e-12	1.28624e-15	Yes	0.281677	748.549	Nodose
Tram1l1	10.6841	1645.27	1.57746e-10	5.7445e-13	Yes	0.0166999	51.7785	Nodose
Col6a5	10.653	1610.22	2.75601e-10	1.19181e-12	Yes	0.0224824	68.8568	Nodose
Cd74	10.6197	1573.47	1.15649e-07	1.79866e-09	Yes	0.00289124	13.7242	Nodose
Lancl3	10.6115	1564.55	9.75856e-08	1.4884e-09	Yes	0.00578247	25.1735	Nodose
Dlg2	10.5941	1545.75	5.40402e-07	1.11689e-08	Yes	0.00578247	29.9195	Nodose
Ebag9	10.5842	1535.15	5.75073e-09	5.01733e-11	Yes	0.00851183	28.8259	Nodose
Iigp1	10.5799	1530.65	1.01709e-09	5.86443e-12	Yes	0.0114031	34.8205	Nodose
Yars2	10.5689	1519.02	3.37547e-09	2.58647e-11	Yes	0.00851183	27.5636	Nodose
Palld	10.5533	1502.66	1.23307e-09	7.57745e-12	Yes	0.0110793	33.5394	Nodose
Hoxb6	10.522	1470.36	1.67813e-11	3.05554e-14	Yes	0.0391823	96.7711	Nodose
Cysltr2	10.4846	1432.8	4.49371e-07	8.79582e-09	Yes	0.00578247	25.6237	Nodose
Csf2ra	10.4778	1426	1.8764e-07	3.18878e-09	Yes	0.00272936	11.9205	Nodose
Rnase4	10.4497	1398.57	4.19773e-10	2.0382e-12	Yes	0.0112412	29.4933	Nodose
Cep85l	10.4288	1378.39	5.52027e-09	4.61811e-11	Yes	0.0056206	16.6719	Nodose
Susd5	10.4228	1372.69	9.43899e-09	9.50324e-11	Yes	0.0199149	58.1318	Nodose
Etv1	10.3995	1350.72	1.14959e-11	1.74431e-14	Yes	0.104224	228.131	Nodose
Ddc	10.3667	1320.32	2.62872e-07	4.66673e-09	Yes	0.00578247	21.1464	Nodose
Fggy	10.3135	1272.57	5.74627e-09	4.92625e-11	Yes	0.0385348	98.0037	Nodose
1700012D01Rik	10.2742	1238.35	1.27996e-08	1.3692e-10	Yes	0.0056206	15.0858	Nodose
Tm4sf4	10.2604	1226.54	1.74653e-10	6.89018e-13	Yes	0.0364529	77.0571	Nodose
Gm13582	10.2416	1210.68	3.05038e-08	3.77219e-10	Yes	0.016538	43.6171	Nodose
Phip	10.2342	1204.52	2.12307e-09	1.49795e-11	Yes	0.0139705	32.0043	Nodose
Tox2	10.2051	1180.47	3.09616e-07	5.61401e-09	Yes	0.00545872	17.2854	Nodose
Fam122b	10.1614	1145.2	1.06415e-09	6.29724e-12	Yes	0.0224824	46.4647	Nodose
Scn3a	10.1082	1103.74	1.97512e-08	2.24769e-10	Yes	0.0056206	13.1446	Nodose
Sez6l	10.0765	1079.78	1.45691e-09	9.42379e-12	Yes	0.0221586	43.046	Nodose
Sdpr	10.0596	1067.2	2.07841e-09	1.45068e-11	Yes	0.024888	48.1918	Nodose
Gm9199	10.0572	1065.41	3.29098e-10	1.52302e-12	Yes	0.0565297	101.699	Nodose
4933402D24Rik	9.97728	1008	6.96409e-07	1.50578e-08	Yes	0.00578247	15.2533	Nodose
Negr1	9.97597	1007.08	7.31091e-10	3.82712e-12	Yes	0.0778789	133.535	Nodose
Gstm4	9.94236	983.896	3.51924e-08	4.56559e-10	Yes	0.0171855	34.0625	Nodose
Crhr2	9.93327	977.717	2.28737e-08	2.65509e-10	Yes	0.0314798	59.9857	Nodose
Unc5c	9.72681	847.35	8.7683e-09	8.64789e-11	Yes	0.0390204	58.968	Nodose
Ppfibp1	9.69992	831.7	2.35957e-07	4.1352e-09	Yes	0.0383729	66.837	Nodose
Pdss2	9.67094	815.158	5.83484e-06	1.77511e-07	Yes	0.0136468	31.6352	Nodose
Nr4a1	9.61163	782.33	1.41302e-07	2.30483e-09	Yes	0.0386967	59.9972	Nodose
Serac1	9.58986	770.611	4.2598e-09	3.42568e-11	Yes	0.0311561	40.4995	Nodose
Polr3a	9.57923	764.954	8.0736e-09	7.47272e-11	Yes	0.0194293	25.7954	Nodose
Lmf1	9.57468	762.545	3.42094e-09	2.64727e-11	Yes	0.0253736	32.3813	Nodose
Obfc1	9.46533	706.884	3.84281e-07	7.34686e-09	Yes	0.0287505	41.0852	Nodose
Hoxb4	9.38158	667.017	5.52027e-09	4.5992e-11	Yes	0.0224824	24.6225	Nodose
Itfg3	9.37519	664.068	1.29032e-06	3.17378e-08	Yes	0.0371004	52.8678	Nodose
Tmc3	9.34883	652.045	3.18969e-08	3.96866e-10	Yes	0.019753	22.448	Nodose
Atp7a	9.26054	613.341	1.44359e-05	4.94749e-07	Yes	0.0144562	23.3742	Nodose
Gm3893	9.25103	609.308	7.5309e-08	1.11412e-09	Yes	0.0199149	21.4606	Nodose
Patl1	9.21892	595.896	6.87339e-08	1.01164e-09	Yes	0.0480179	49.7888	Nodose
Maob	9.20428	589.882	6.43906e-08	8.89089e-10	Yes	0.0199149	20.3983	Nodose
Rngtt	9.19578	586.417	8.97825e-08	1.35549e-09	Yes	0.0170237	17.6107	Nodose
Slc10a6	9.12102	556.8	1.63444e-06	4.16639e-08	Yes	0.0806309	90.4166	Nodose
Anxa4	9.09246	545.887	4.19697e-07	8.08763e-09	Yes	0.016538	16.8257	Nodose
Crtc1	9.07237	538.338	1.455e-08	1.56749e-10	Yes	0.0282649	24.3524	Nodose
Tes	8.99134	508.937	8.45057e-09	8.07808e-11	Yes	0.0563678	44.3885	Nodose
Zfp804a	8.95434	496.051	2.93122e-08	3.58035e-10	Yes	0.0730677	57.8729	Nodose
Tcaim	8.89588	476.35	2.99048e-07	5.35433e-09	Yes	0.041426	34.1676	Nodose
Spcs3	8.8341	456.383	0.000148555	7.13414e-06	Yes	0.0300229	42.054	Nodose
Cox7a1	8.69927	415.663	4.65201e-06	1.36585e-07	Yes	0.16168	128.904	Nodose
Rgs9	8.6853	411.656	7.80054e-07	1.7399e-08	Yes	0.134593	95.5024	Nodose
Kcnc2	8.09516	273.456	3.20761e-05	1.26056e-06	Yes	0.161262	82.1028	Nodose
Klhdc4	8.04593	264.282	8.51e-07	1.93042e-08	Yes	0.0916876	36.9458	Nodose
Morc3	7.97249	251.165	1.82399e-06	4.6911e-08	Yes	0.0443172	17.281	Nodose
Pip5k1b	7.94068	245.688	3.91919e-06	1.12988e-07	Yes	0.102789	40.0747	Nodose
Map2	7.7346	212.983	0.000103897	4.75304e-06	Yes	0.529883	207.761	Nodose
Areg	7.46522	176.708	4.78967e-05	1.98404e-06	Yes	0.266528	76.6299	Nodose
Sh3gl1	7.43751	173.346	1.42956e-05	4.88051e-07	Yes	0.211523	55.6921	Nodose
Desi1	7.33971	161.985	0.000120643	5.60153e-06	Yes	0.277122	75.1021	Nodose
Lppr2	7.26389	153.691	9.6137e-05	4.30322e-06	Yes	0.174909	43.4777	Nodose
Gpr89	7.23879	151.04	5.41005e-05	2.28207e-06	Yes	0.106004	24.9454	Nodose
Zmat1	7.22173	149.264	0.000617916	3.56751e-05	Yes	0.150021	41.6391	Nodose
Htr3b	7.15635	142.651	0.000122974	5.72839e-06	Yes	1.46881	335.52	Nodose
Kdm5c	7.08824	136.073	0.000864637	5.27269e-05	Yes	0.0663366	16.6989	Nodose
Dcp2	7.08508	135.776	3.01933e-05	1.16595e-06	Yes	0.286673	57.1556	Nodose
Car8	7.0768	134.999	1.30026e-05	4.36017e-07	Yes	0.306102	58.594	Nodose
Abcb1a	6.99496	127.553	0.00280689	0.000235523	Yes	0.184877	50.5416	Nodose
Dnajc27	6.89117	118.7	0.000959936	5.97912e-05	Yes	0.30277	63.102	Nodose
Usp39	6.84882	115.266	3.88211e-05	1.56392e-06	Yes	0.583989	95.745	Nodose
Kiss1r	6.79528	111.067	0.000864637	5.27461e-05	Yes	0.164153	30.8133	Nodose
Metap1d	6.72286	105.629	0.00810346	0.000845327	Yes	0.0655046	16.5809	Nodose
Tbx3	6.48132	89.3451	0.00461055	0.000431638	Yes	1.22116	206.557	Nodose
Exoc8	6.40531	84.76	6.48964e-05	2.77192e-06	Yes	0.143406	16.3803	Nodose
Pgpep1	6.22216	74.6546	0.00475798	0.000450494	Yes	0.144238	18.6947	Nodose
Apba2	6.14702	70.8661	0.000692902	4.06352e-05	Yes	0.304992	30.8147	Nodose
Nrsn2	5.97218	62.7776	0.013333	0.0015082	Yes	0.976591	114.239	Nodose
Nhlh2	5.96488	62.4608	0.000846218	5.09747e-05	Yes	0.283251	24.6199	Nodose
Rnf165	5.939	61.3504	0.000523026	2.94825e-05	Yes	0.321692	26.7054	Nodose
Cant1	5.90948	60.1076	0.0031842	0.000275637	Yes	0.386782	35.2528	Nodose
Dzip3	5.83161	56.9496	0.00461727	0.000432968	Yes	0.861066	75.4878	Nodose
Rps6ka3	5.82133	56.5452	0.0014129	9.56153e-05	Yes	1.28457	101.263	Nodose
Tmem8	5.77916	54.9161	0.0132918	0.00150152	Yes	0.41007	38.9449	Nodose
Chd6	5.77007	54.5714	0.0031048	0.000267586	Yes	1.06088	84.6943	Nodose
Cdk17	5.69046	51.6417	0.00632714	0.000631226	Yes	1.05758	83.5942	Nodose
Ppap2c	5.62801	49.4539	0.0241031	0.00302088	Yes	0.846587	76.1674	Nodose
Rpe	5.44726	43.6305	0.00945121	0.00101819	Yes	0.584267	38.1356	Nodose
Eml2	5.44144	43.4547	0.000836978	5.03545e-05	Yes	3.17536	175.788	Nodose
Slc35b4	5.36781	41.2927	0.0117105	0.00130067	Yes	0.516681	31.9437	Nodose
Exoc3l4	5.33361	40.3252	0.0656629	0.013301	Yes	0.327523	30.5773	Nodose
Sbno2	5.30419	39.5112	0.016323	0.00192132	Yes	0.740782	44.7177	Nodose
Cdk20	5.28076	38.8746	0.0457695	0.00819483	Yes	0.616997	45.9466	Nodose
Chd5	5.27553	38.734	0.0116052	0.00128634	Yes	1.1247	63.6002	Nodose
Chrnb4	5.21323	37.097	0.00270945	0.000226113	Yes	2.57141	123.892	Nodose
Bin3	5.19685	36.6781	0.00181639	0.000132291	Yes	0.545985	25.4125	Nodose
Tmem237	5.14241	35.3199	0.0384174	0.00610318	Yes	0.62005	37.0663	Nodose
Tmem87b	5.08005	33.8256	0.0148943	0.00172097	Yes	1.70649	82.2367	Nodose
Rims3	5.07691	33.7523	0.0281634	0.00360498	Yes	0.938112	48.5177	Nodose
Elf2	5.07019	33.5954	0.036108	0.00518687	Yes	0.344385	18.5741	Nodose
Pfkfb3	5.06653	33.5103	0.00706297	0.000716424	Yes	0.683262	30.6357	Nodose
Rnft2	5.04544	33.0239	0.0910922	0.0200484	Yes	0.384534	28.4948	Nodose
Cygb	4.98191	31.6012	0.0142811	0.00163494	Yes	1.75483	76.8843	Nodose
Phactr3	4.95299	30.9741	0.00902155	0.000959579	Yes	2.9372	121.046	Nodose
Pfkfb2	4.93089	30.5031	0.00697495	0.000705909	Yes	1.35768	53.9654	Nodose
Fxyd5	4.9251	30.3811	0.0529307	0.0101436	Yes	2.4057	124.663	Nodose
Mustn1	4.90728	30.0082	0.0529279	0.0101391	Yes	0.875559	44.4769	Nodose
Lrp3	4.86521	29.1458	0.0461525	0.00831242	Yes	1.21875	57.0391	Nodose
Ckap4	4.83191	28.4806	0.0669697	0.0136265	Yes	1.51801	75.5338	Nodose
Hip1	4.82012	28.2489	0.0648552	0.0130882	Yes	0.75718	36.8262	Nodose
Mark1	4.81498	28.1483	0.0182684	0.0021926	Yes	1.36396	52.3926	Nodose
Smad4	4.77814	27.4387	0.0445615	0.00792445	Yes	0.522117	22.1463	Nodose
Sos1	4.7764	27.4056	0.00470159	0.000443728	Yes	3.03751	103.598	Nodose
Zfp946	4.7703	27.2901	0.00911214	0.000976819	Yes	2.14194	75.2333	Nodose
Eml4	4.76062	27.1076	0.0504463	0.00947614	Yes	2.08826	89.4122	Nodose
Clec2l	4.74357	26.789	0.016023	0.00187448	Yes	2.52722	89.9919	Nodose
Scpep1	4.71631	26.2876	0.0183821	0.00221321	Yes	5.95767	209.31	Nodose
Rbm5	4.68718	25.7622	0.025458	0.00321774	Yes	2.66676	93.808	Nodose
Gfod1	4.62389	24.6564	0.0358588	0.00508692	Yes	1.28992	44.5337	Nodose
Fam49b	4.59139	24.1071	0.0467137	0.00847375	Yes	1.11599	39.525	Nodose
Fxyd6	4.54923	23.4128	0.0130854	0.00147522	Yes	15.9006	470.57	Nodose
Ppm1h	4.53791	23.2299	0.0123945	0.00138792	Yes	3.75656	109.766	Nodose
Arhgef17	4.50701	22.7376	0.0855369	0.0184559	Yes	1.0354	38.2241	Nodose
Hivep1	4.48801	22.4401	0.0695963	0.0142825	Yes	0.840379	28.9346	Nodose
Hs3st4	4.48586	22.4068	0.068039	0.013901	Yes	6.70311	229.217	Nodose
Ppfibp2	4.47428	22.2276	0.0969896	0.0216554	Yes	1.46615	54.1082	Nodose
Mnt	4.422	21.4365	0.0446615	0.00794562	Yes	3.41627	101.78	Nodose
Polr3d	4.41056	21.2672	0.0625639	0.0125356	Yes	1.51515	47.2013	Nodose
Mgea5	4.37997	20.8211	0.0385844	0.00622045	Yes	3.15303	88.1972	Nodose
Vrk1	4.34236	20.2852	0.0391931	0.00645239	Yes	2.83222	76.7514	Nodose
Ifi27l2a	4.3303	20.1165	0.0102325	0.00111167	Yes	9.68598	235.082	Nodose
Sh3gl3	4.30979	19.8325	0.0333913	0.00437246	Yes	3.30055	84.2942	Nodose
Itch	4.30858	19.8158	0.0234975	0.00293073	Yes	1.95795	48.7446	Nodose
Khsrp	4.29795	19.6703	0.0293802	0.00379373	Yes	2.00496	50.2093	Nodose
Gabrb3	4.27408	19.3476	0.0116841	0.00129686	Yes	4.542	105.786	Nodose
Wdr92	4.26825	19.2695	0.0166087	0.0019619	Yes	2.7002	63.6529	Nodose
Cartpt	4.1414	17.6476	0.0180869	0.00216533	Yes	50.0774	1064.92	Nodose
Fbxo42	4.11352	17.3098	0.0634116	0.0127535	Yes	2.94363	68.7342	Nodose
Crip1	4.11198	17.2913	0.0189387	0.00229172	Yes	19.5428	406.383	Nodose
Rsbn1l	4.04347	16.4895	0.0345834	0.00457842	Yes	1.03333	20.9464	Nodose
Setd2	4.04325	16.4869	0.0384074	0.00609286	Yes	1.50601	31.0374	Nodose
Marf1	4.03265	16.3663	0.0253031	0.0031924	Yes	1.25057	24.6733	Nodose
Nt5dc3	3.9746	15.7207	0.0287743	0.00369803	Yes	3.31143	62.617	Nodose
Trim3	3.95131	15.469	0.0338801	0.00445446	Yes	3.8302	71.6389	Nodose
Epn2	3.91921	15.1286	0.0354944	0.00500331	Yes	5.79392	106.049	Nodose
Slc39a6	3.90422	14.9722	0.0284784	0.00365352	Yes	3.55828	63.3756	Nodose
Sh3gl2	3.90136	14.9426	0.0627633	0.0125946	Yes	6.02945	115.443	Nodose
Skiv2l2	3.81654	14.0894	0.0364327	0.00528759	Yes	5.0205	84.4373	Nodose
Cep164	3.78692	13.8031	0.0590489	0.0117462	Yes	1.72285	29.5964	Nodose
Stxbp5	3.78574	13.7918	0.0934341	0.0206631	Yes	2.02725	36.5769	Nodose
Bex1	3.77675	13.7062	0.0346097	0.00458714	Yes	9.64929	155.95	Nodose
Snca	3.75698	13.5196	0.0947015	0.0209793	Yes	8.36531	147.152	Nodose
Htr3a	3.73749	13.3382	0.0505813	0.0095322	Yes	70.0151	1135.7	Nodose
Fbxo18	3.73258	13.2929	0.0532428	0.0102236	Yes	9.59701	155.683	Nodose
Tanc2	3.70058	13.0012	0.0962257	0.0214285	Yes	8.80457	147.259	Nodose
Atg7	3.62849	12.3676	0.072758	0.0150638	Yes	4.78548	72.7335	Nodose
Stk38l	3.60098	12.134	0.0484876	0.00894743	Yes	2.84252	40.8662	Nodose
St3gal4	3.5748	11.9157	0.0606288	0.0120972	Yes	4.24835	60.7239	Nodose
Tox4	3.50011	11.3145	0.0895965	0.0195969	Yes	4.76713	65.9456	Nodose
Cmbl	3.46198	11.0195	0.0852444	0.0183863	Yes	12.6099	167.879	Nodose
BC037034	3.43594	10.8223	0.095067	0.0210675	Yes	3.05646	40.1659	Nodose
Hectd3	3.36437	10.2985	0.0719803	0.0148537	Yes	5.31275	64.1642	Nodose
Akap8	3.33857	10.116	0.0896877	0.0196358	Yes	5.05302	60.6859	Nodose
Ndrg2	3.31854	9.97651	0.0755668	0.0157945	Yes	25.8743	301.575	Nodose
D15Ertd621e	3.31608	9.95956	0.082146	0.0175435	Yes	3.49072	40.8402	Nodose
Car10	3.30233	9.8651	0.0642853	0.0129523	Yes	8.62015	98.1291	Nodose
Cyb561d1	3.29364	9.80584	0.08635	0.0186725	Yes	7.12926	82.1234	Nodose
Jak1	3.28076	9.7187	0.0890152	0.0194495	Yes	109.581	1251.45	Nodose
Cnr1	3.27349	9.66984	0.088694	0.0193425	Yes	9.82446	111.467	Nodose
Dcun1d4	3.22847	9.37271	0.0977419	0.0218753	Yes	6.23503	68.5726	Nodose
Cenpc1	3.19699	9.17043	0.0999698	0.0224725	Yes	5.74257	61.5774	Nodose
Sypl	3.17617	9.03904	0.096642	0.0215558	Yes	4.22091	44.3559	Nodose
Snhg18	3.16657	8.97908	0.08341	0.0178831	Yes	5.92191	61.1176	Nodose
Rnf146	3.16243	8.95334	0.0806236	0.0171327	Yes	2.23073	22.8951	Nodose
Slc29a1	3.1565	8.91663	0.0925552	0.0204336	Yes	9.36314	96.4806	Nodose
Calca	-3.08214	0.118082	0.0980191	0.0219448	Yes	4002.26	411.941	Jugular
Trim67	-3.15273	0.112443	0.0962257	0.0214338	Yes	38.5181	3.7402	Jugular
Slbp	-3.18915	0.10964	0.0791411	0.0167564	Yes	58.342	5.56486	Jugular
Cabp1	-3.18964	0.109603	0.0887538	0.0193655	Yes	81.8336	7.74481	Jugular
Rgs10	-3.50298	0.0882059	0.0551966	0.0107454	Yes	788.114	59.0156	Jugular
Pex14	-3.58605	0.0832705	0.0588618	0.0116956	Yes	54.2855	3.76871	Jugular
Faap24	-3.653	0.0794947	0.0772307	0.0162665	Yes	22.0479	1.41104	Jugular
Rbm11	-3.65893	0.0791685	0.0519274	0.00986467	Yes	34.8641	2.29568	Jugular
Setd7	-3.6984	0.0770319	0.037955	0.00591541	Yes	43.8381	2.86459	Jugular
Jph3	-3.70542	0.0766582	0.08659	0.0187488	Yes	118.987	7.17494	Jugular
Kctd3	-3.76239	0.07369	0.0707034	0.0145419	Yes	19.8237	1.16031	Jugular
Abhd14b	-3.77432	0.0730831	0.0714653	0.0147203	Yes	47.3731	2.74044	Jugular
Slc7a7	-3.78788	0.0723994	0.0724623	0.0149916	Yes	72.5528	4.1394	Jugular
Ppp1r16a	-3.82527	0.0705472	0.0325897	0.00426008	Yes	56.9314	3.39297	Jugular
Dalrd3	-3.85428	0.0691424	0.0745416	0.0155079	Yes	31.0043	1.65941	Jugular
Anapc7	-3.89605	0.0671695	0.0448773	0.00799559	Yes	29.1154	1.58009	Jugular
Mtss1	-3.89661	0.0671434	0.088235	0.0192121	Yes	70.8238	3.56276	Jugular
Onecut2	-3.90698	0.0666627	0.0418377	0.00725749	Yes	28.1988	1.52505	Jugular
A830018L16Rik	-3.9104	0.0665049	0.0272899	0.00346585	Yes	80.2118	4.49033	Jugular
Klhl12	-3.91316	0.0663775	0.0857038	0.0184984	Yes	27.6845	1.37673	Jugular
Zfp180	-3.94402	0.0649728	0.0380482	0.00601649	Yes	51.5502	2.72962	Jugular
Ginm1	-3.94624	0.0648729	0.0340787	0.0044935	Yes	35.7643	1.91963	Jugular
Tmed5	-3.95472	0.0644927	0.0528254	0.0101114	Yes	46.1129	2.33629	Jugular
Tsc2	-3.97178	0.0637345	0.0288283	0.00370716	Yes	117.506	6.22828	Jugular
Ndufaf7	-3.98351	0.0632184	0.0380482	0.00596889	Yes	107.627	5.50943	Jugular
Lancl2	-4.0018	0.0624222	0.0536404	0.0103244	Yes	66.6326	3.22953	Jugular
Zbtb20	-4.05643	0.0601025	0.0668184	0.0135806	Yes	27.0964	1.21671	Jugular
Myo1e	-4.07245	0.0594389	0.0801621	0.0170164	Yes	105.522	4.54628	Jugular
Kat2a	-4.17396	0.0554003	0.0243253	0.00305243	Yes	37.3797	1.68311	Jugular
Camk2g	-4.19311	0.05467	0.0703956	0.0144679	Yes	150.149	5.86877	Jugular
Atg16l1	-4.2039	0.0542626	0.0393155	0.00653965	Yes	29.7104	1.24293	Jugular
Add3	-4.24544	0.0527224	0.06817	0.0139381	Yes	15.7383	0.587058	Jugular
Bcas3	-4.24986	0.0525611	0.0279918	0.00357834	Yes	49.7024	2.0777	Jugular
Vegfa	-4.25772	0.0522755	0.0692362	0.0141929	Yes	81.7186	3.00447	Jugular
Magi3	-4.28406	0.0513299	0.0254089	0.00320961	Yes	179.972	7.34765	Jugular
Wiz	-4.33326	0.0496088	0.0724623	0.0149916	Yes	14.979	0.506418	Jugular
Mis12	-4.36177	0.0486381	0.0977419	0.0218724	Yes	20.3048	0.62251	Jugular
Gstk1	-4.36766	0.0484399	0.0955929	0.0212276	Yes	20.9919	0.643499	Jugular
Ranbp9	-4.37865	0.0480722	0.0796811	0.0168962	Yes	78.9131	2.49742	Jugular
Gcn1l1	-4.41967	0.0467246	0.01381	0.00157682	Yes	33.8706	1.27531	Jugular
Cluap1	-4.44807	0.0458141	0.0731278	0.0151555	Yes	24.3737	0.730717	Jugular
Trpc6	-4.46993	0.0451248	0.00975534	0.00105761	Yes	45.4763	1.66938	Jugular
Pnpla3	-4.47295	0.0450305	0.00902979	0.000962427	Yes	15.7305	0.578142	Jugular
Zufsp	-4.48194	0.0447508	0.0984629	0.0220591	Yes	20.4074	0.54563	Jugular
Inpp5k	-4.4922	0.0444338	0.0188319	0.00227594	Yes	61.8963	2.14753	Jugular
Fbxo33	-4.49936	0.0442138	0.0850533	0.0183322	Yes	45.132	1.23472	Jugular
Dr1	-4.5644	0.0422649	0.0168718	0.00200322	Yes	32.7046	1.07271	Jugular
Brdt	-4.58971	0.0415298	0.087269	0.0189686	Yes	27.6164	0.677163	Jugular
Scn4b	-4.59287	0.0414388	0.0805159	0.0171038	Yes	97.8095	2.4483	Jugular
Lrp8	-4.60305	0.0411475	0.0474102	0.00868283	Yes	41.4667	1.15343	Jugular
Dus3l	-4.60651	0.0410489	0.0109094	0.00119763	Yes	46.5493	1.5122	Jugular
Snx19	-4.67117	0.0392499	0.0440638	0.00780251	Yes	65.5089	1.72619	Jugular
Boc	-4.67853	0.0390502	0.0753181	0.0157139	Yes	59.6373	1.38153	Jugular
Ammecr1l	-4.69703	0.0385526	0.0596818	0.0118856	Yes	45.8476	1.10143	Jugular
Tnrc6c	-4.70084	0.0384509	0.0651133	0.0131748	Yes	30.1168	0.706466	Jugular
Mob3b	-4.7405	0.0374081	0.00490207	0.00046674	Yes	29.4879	0.889441	Jugular
Rasl10a	-4.76901	0.0366762	0.0698039	0.0143304	Yes	22.4361	0.478825	Jugular
Heatr5a	-4.78448	0.036285	0.0124553	0.00139663	Yes	50.3183	1.38737	Jugular
Thumpd3	-4.79515	0.0360178	0.0280577	0.0035889	Yes	53.8672	1.37108	Jugular
P2ry1	-4.79629	0.0359893	0.037432	0.00552242	Yes	22.8318	0.554528	Jugular
Gclc	-4.7984	0.0359368	0.0505272	0.00949901	Yes	82.0079	1.83939	Jugular
Zbtb41	-4.80367	0.0358057	0.0397308	0.00667656	Yes	31.1176	0.732348	Jugular
Erc1	-4.83854	0.0349505	0.00400866	0.000366208	Yes	68.5625	1.92136	Jugular
Lrrc61	-4.86624	0.0342858	0.00829494	0.000871595	Yes	13.8393	0.364364	Jugular
Psen1	-4.98929	0.0314829	0.00369798	0.000331053	Yes	43.468	1.07602	Jugular
Nxt1	-5.00399	0.0311637	0.0374559	0.00553047	Yes	21.2136	0.417429	Jugular
Magi1	-5.04188	0.0303559	0.0113973	0.00126156	Yes	28.8062	0.63399	Jugular
Sumf2	-5.04753	0.0302373	0.0358588	0.00509003	Yes	21.9276	0.417429	Jugular
Pex2	-5.08154	0.0295327	0.0338959	0.00446167	Yes	13.6311	0.255207	Jugular
Zfp317	-5.08646	0.0294322	0.00263222	0.000217471	Yes	42.4165	0.98267	Jugular
Prmt7	-5.12293	0.0286976	0.0378508	0.00579274	Yes	64.3315	1.10906	Jugular
Smyd3	-5.13741	0.0284109	0.0290684	0.00374639	Yes	55.5832	1.00631	Jugular
42615	-5.1526	0.0281134	0.00385175	0.00034891	Yes	57.7135	1.23829	Jugular
Gfpt1	-5.16343	0.0279032	0.0316487	0.00412266	Yes	39.5278	0.687814	Jugular
Arid5a	-5.19644	0.0272719	0.00237046	0.000186493	Yes	98.1663	2.08323	Jugular
Lsm2	-5.2577	0.026138	0.0301448	0.00390161	Yes	32.7111	0.520018	Jugular
Erp44	-5.27158	0.0258878	0.00737829	0.000752447	Yes	32.2276	0.595668	Jugular
Plaur	-5.28058	0.0257268	0.0144242	0.0016557	Yes	29.4443	0.506522	Jugular
Flnb	-5.29167	0.0255299	0.00136296	9.14085e-05	Yes	26.9302	0.540998	Jugular
Arcn1	-5.42064	0.0233466	0.00176866	0.000127473	Yes	57.0028	1.0133	Jugular
Gfra3	-5.49043	0.0222441	0.0247771	0.0031204	Yes	56.4439	0.725195	Jugular
Sox4	-5.50258	0.0220577	0.00181659	0.000132581	Yes	142.215	2.35119	Jugular
Pank2	-5.51577	0.0218568	0.00947378	0.00102134	Yes	43.9382	0.630073	Jugular
Yae1d1	-5.58697	0.0208044	0.00847477	0.000893705	Yes	21.3996	0.289952	Jugular
Pla2g7	-5.61161	0.0204521	0.0144594	0.00166129	Yes	194.701	2.40856	Jugular
Grip1	-5.63642	0.0201033	0.0171621	0.00204029	Yes	15.1866	0.177899	Jugular
Gtf3c4	-5.68275	0.019468	0.0103359	0.00112683	Yes	30.4258	0.36637	Jugular
Ttpal	-5.68362	0.0194563	0.00177725	0.000128362	Yes	51.3441	0.725221	Jugular
Lsg1	-5.71574	0.019028	0.00422527	0.000390633	Yes	19.3174	0.247818	Jugular
Arrdc4	-5.7231	0.0189311	0.00847404	0.000892986	Yes	26.8579	0.318417	Jugular
Gtf2f2	-5.72643	0.0188875	0.0230629	0.00286252	Yes	40.7138	0.409203	Jugular
Wrb	-5.73433	0.0187843	0.00111112	7.16527e-05	Yes	86.1384	1.19535	Jugular
Aen	-5.73871	0.0187274	0.00465421	0.000437844	Yes	86.6752	1.07914	Jugular
Phgdh	-5.76145	0.0184344	0.00066827	3.89404e-05	Yes	46.0454	0.639495	Jugular
Lgi3	-5.80815	0.0178473	0.0135684	0.00154408	Yes	38.1669	0.388136	Jugular
Ccdc6	-5.83944	0.0174644	0.000572097	3.26423e-05	Yes	54.5347	0.712964	Jugular
Ubp1	-5.84297	0.0174217	0.00460359	0.000430287	Yes	20.733	0.233982	Jugular
Eed	-5.86299	0.0171816	0.0148987	0.00172336	Yes	45.246	0.426615	Jugular
Tmem45b	-5.87608	0.0170264	0.000294912	1.53709e-05	Yes	123.416	1.60511	Jugular
Tyw3	-5.92126	0.0165015	0.00023306	1.18113e-05	Yes	17.5393	0.221289	Jugular
Cenpm	-5.94213	0.0162645	0.02732	0.00347381	Yes	13.8058	0.102589	Jugular
Nfs1	-5.94952	0.0161813	0.00304604	0.000260448	Yes	67.3858	0.715154	Jugular
Smg9	-5.97953	0.0158482	0.00375015	0.000336293	Yes	27.8138	0.280958	Jugular
Gm13157	-5.98448	0.015794	0.0041925	0.000386457	Yes	24.2645	0.241057	Jugular
Wipf1	-6.01024	0.0155144	0.0112976	0.00124624	Yes	78.9709	0.66714	Jugular
Adamts8	-6.04424	0.0151531	0.0241031	0.00301992	Yes	14.4432	0.0979477	Jugular
Pomgnt1	-6.0516	0.0150761	0.00608038	0.000599689	Yes	100.125	0.891003	Jugular
Ano8	-6.05189	0.015073	0.00904704	0.000967781	Yes	20.4589	0.17133	Jugular
Hopx	-6.06297	0.0149577	0.000253019	1.30038e-05	Yes	286.38	3.19508	Jugular
Usp38	-6.14248	0.0141556	0.00635031	0.000634019	Yes	51.2497	0.412544	Jugular
Mtmr1	-6.15285	0.0140543	0.00418804	0.000385728	Yes	16.6175	0.139768	Jugular
Dxo	-6.15501	0.0140333	0.0253772	0.00320368	Yes	29.0707	0.16791	Jugular
Gm11549	-6.1884	0.0137122	0.00148709	0.000101426	Yes	13.8786	0.125619	Jugular
Dido1	-6.24994	0.0131395	0.000393659	2.12643e-05	Yes	39.9727	0.37191	Jugular
Cited2	-6.3328	0.0124062	0.00453263	0.000422624	Yes	37.5149	0.260048	Jugular
Homer2	-6.34681	0.0122862	0.00350033	0.000308946	Yes	24.6902	0.17475	Jugular
CK137956	-6.35775	0.0121934	0.000290706	1.51236e-05	Yes	20.2667	0.173964	Jugular
Slc2a6	-6.40871	0.0117703	0.000774414	4.6238e-05	Yes	55.7247	0.43205	Jugular
Rph3a	-6.43893	0.0115263	4.97209e-05	2.07469e-06	Yes	92.5287	0.794521	Jugular
Leng1	-6.4463	0.0114676	9.04111e-05	4.00577e-06	Yes	17.3174	0.144645	Jugular
Trim13	-6.45777	0.0113767	0.00368919	0.00032982	Yes	39.3138	0.24637	Jugular
Rasa2	-6.46023	0.0113573	0.000212999	1.07138e-05	Yes	25.0574	0.199359	Jugular
Ccdc184	-6.46839	0.0112933	0.0144594	0.00166301	Yes	26.5	0.122435	Jugular
Parp11	-6.48573	0.0111584	0.000226385	1.14386e-05	Yes	32.5245	0.25238	Jugular
Rbm15b	-6.49042	0.0111221	0.00010301	4.70467e-06	Yes	45.0959	0.360901	Jugular
Elmo2	-6.56166	0.0105863	0.00311408	0.000268622	Yes	63.6153	0.366597	Jugular
Sobp	-6.56369	0.0105714	7.05516e-05	3.05094e-06	Yes	25.4485	0.194011	Jugular
Zc3h14	-6.59486	0.0103455	0.000573315	3.27957e-05	Yes	44.2591	0.294794	Jugular
Phf10	-6.59965	0.0103111	0.000427217	2.33688e-05	Yes	27.9719	0.1891	Jugular
Oaf	-6.63842	0.0100378	1.99745e-05	7.18302e-07	Yes	76.9415	0.575115	Jugular
Stx6	-6.65737	0.00990679	0.000301321	1.57965e-05	Yes	44.6047	0.292238	Jugular
Nelfcd	-6.95114	0.00808164	9.53864e-05	4.25516e-06	Yes	115.988	0.621228	Jugular
Sorl1	-7.03625	0.00761865	0.000643404	3.72931e-05	Yes	63.0279	0.27254	Jugular
Serpinb8	-7.0775	0.00740391	1.33527e-05	4.50795e-07	Yes	22.4861	0.117131	Jugular
Stk24	-7.19266	0.00683585	0.000250264	1.2816e-05	Yes	20.8552	0.0837981	Jugular
1700020I14Rik	-7.21101	0.00674949	1.79478e-05	6.37247e-07	Yes	35.2242	0.161586	Jugular
Mal2	-7.24792	0.00657897	0.00248267	0.000199465	Yes	148.924	0.417508	Jugular
Sfswap	-7.29583	0.00636408	5.37507e-05	2.25693e-06	Yes	11.0994	0.0446121	Jugular
Nrxn3	-7.30183	0.00633768	3.1532e-06	8.85126e-08	Yes	21.4722	0.09677	Jugular
Prcc	-7.38073	0.00600036	1.73838e-05	6.11948e-07	Yes	22.6765	0.0896167	Jugular
Scrt2	-7.39347	0.00594762	2.05339e-06	5.43365e-08	Yes	20.4678	0.0864326	Jugular
Alg3	-7.43582	0.00577559	0.00218302	0.000165661	Yes	24.3242	0.0559701	Jugular
Ank1	-7.46952	0.00564224	0.00045972	2.54954e-05	Yes	44.8513	0.129274	Jugular
Lurap1l	-7.51453	0.00546889	0.00267836	0.000222502	Yes	44.6953	0.0874533	Jugular
Il4ra	-7.55322	0.00532418	0.000290706	1.51297e-05	Yes	83.7498	0.232848	Jugular
Prmt10	-7.57594	0.005241	2.21938e-05	8.16628e-07	Yes	58.4512	0.191769	Jugular
Prr5	-7.58519	0.00520752	6.75213e-05	2.88916e-06	Yes	48.5492	0.147672	Jugular
Rgs12	-7.6192	0.00508617	3.99829e-05	1.62286e-06	Yes	16.9568	0.0514513	Jugular
Nudt5	-7.70152	0.00480409	4.05598e-06	1.18162e-07	Yes	22.8538	0.0722046	Jugular
Fndc4	-7.75816	0.00461914	4.12674e-05	1.68438e-06	Yes	69.4846	0.185288	Jugular
Plxnd1	-7.79593	0.00449978	0.000119678	5.54765e-06	Yes	25.1485	0.0593897	Jugular
Caap1	-7.8397	0.00436531	2.63777e-05	9.98596e-07	Yes	18.9643	0.0480317	Jugular
Tcf3	-7.88025	0.00424432	1.80597e-05	6.43735e-07	Yes	17.8781	0.0446121	Jugular
Ly6h	-7.90385	0.00417547	5.37507e-05	2.25915e-06	Yes	64.7766	0.147279	Jugular
Snx29	-7.94522	0.00405742	0.000677322	3.96702e-05	Yes	25.7029	0.0410354	Jugular
Sptbn4	-7.97145	0.00398431	2.98493e-05	1.1504e-06	Yes	27.8132	0.0617102	Jugular
Slc38a1	-8.02615	0.00383608	1.24402e-05	4.14327e-07	Yes	39.0075	0.0872177	Jugular
Kcnk12	-8.02638	0.00383548	2.62738e-06	7.17591e-08	Yes	11.4722	0.027514	Jugular
Trp53	-8.08985	0.0036704	3.0547e-06	8.52841e-08	Yes	39.4698	0.0893812	Jugular
Cdkn3	-8.12321	0.00358649	0.000339147	1.79853e-05	Yes	19.2111	0.0279851	Jugular
Phc1	-8.14904	0.00352285	1.59182e-06	4.04566e-08	Yes	21.8288	0.0481102	Jugular
Cav2	-8.16934	0.00347363	3.59899e-06	1.02665e-07	Yes	34.8064	0.0727541	Jugular
Ints12	-8.16941	0.00347346	1.48263e-05	5.1067e-07	Yes	18.1569	0.0349028	Jugular
Dync2h1	-8.21862	0.00335699	1.25514e-06	3.04801e-08	Yes	26.5169	0.0555775	Jugular
Ryk	-8.22335	0.003346	1.33527e-05	4.49893e-07	Yes	34.0017	0.0627308	Jugular
Atxn1	-8.24538	0.00329528	9.26182e-06	2.93654e-07	Yes	32.0555	0.0593112	Jugular
Rnf113a2	-8.25031	0.00328405	2.48439e-05	9.32991e-07	Yes	32.5898	0.0558916	Jugular
1700001L05Rik	-8.35839	0.00304701	2.93872e-06	8.16001e-08	Yes	11.7259	0.0205962	Jugular
Pde7a	-8.39279	0.00297521	1.17276e-07	1.84175e-09	Yes	40.3686	0.0792793	Jugular
Ptp4a1	-8.40819	0.00294362	9.17586e-08	1.39229e-09	Yes	23.0582	0.0449261	Jugular
Pcp4l1	-8.46235	0.00283516	1.8765e-06	4.88309e-08	Yes	644.145	1.0668	Jugular
Zfp788	-8.46559	0.00282881	2.6805e-06	7.34132e-08	Yes	30.2211	0.0487383	Jugular
Fkbp7	-8.48045	0.00279982	6.73438e-06	2.10497e-07	Yes	18.3461	0.0274355	Jugular
Isg20	-8.48464	0.0027917	1.29032e-06	3.16259e-08	Yes	21.2091	0.0348243	Jugular
Tmem233	-8.49297	0.00277563	2.98216e-05	1.14707e-06	Yes	69.8009	0.0924082	Jugular
Smchd1	-8.54925	0.00266944	7.18192e-07	1.56922e-08	Yes	15.328	0.0243299	Jugular
Gm19345	-8.55536	0.00265816	0.000114002	5.23264e-06	Yes	20.1406	0.0209888	Jugular
Zfp653	-8.57156	0.00262848	0.000127329	5.96989e-06	Yes	27.152	0.0273569	Jugular
Srgap2	-8.59189	0.00259169	3.11925e-07	5.72688e-09	Yes	15.2279	0.0240944	Jugular
Kifc2	-8.70031	0.00240407	1.41374e-06	3.52873e-08	Yes	56.9137	0.0764878	Jugular
Dolpp1	-8.71204	0.00238459	3.47665e-08	4.48396e-10	Yes	26.8874	0.0415065	Jugular
Sirt7	-8.79856	0.00224579	3.52968e-06	9.95462e-08	Yes	57.1482	0.0661504	Jugular
Calcoco1	-8.8149	0.00222049	6.97227e-07	1.51284e-08	Yes	16.6006	0.0205962	Jugular
Opcml	-8.82404	0.00220647	4.29554e-07	8.34275e-09	Yes	32.4628	0.041271	Jugular
Tbc1d1	-8.83271	0.00219325	7.52396e-07	1.6725e-08	Yes	14.1804	0.0171766	Jugular
Phrf1	-8.85443	0.00216048	8.11349e-07	1.82817e-08	Yes	49.4083	0.0592327	Jugular
Pfkfb4	-8.91682	0.00206905	5.61468e-05	2.37264e-06	Yes	36.643	0.0279851	Jugular
Zfyve28	-8.93097	0.00204885	3.38629e-08	4.29034e-10	Yes	40.4153	0.0516868	Jugular
Kank4	-8.94938	0.00202288	8.12563e-07	1.83707e-08	Yes	40.797	0.0446121	Jugular
Akap10	-8.95577	0.00201393	1.97598e-05	7.07582e-07	Yes	16.5468	0.0136785	Jugular
Ptdss2	-8.96798	0.00199695	8.05266e-07	1.80325e-08	Yes	50.9502	0.0548709	Jugular
Rrp36	-8.99992	0.00195324	9.75856e-08	1.49551e-09	Yes	18.0171	0.0206747	Jugular
C030006K11Rik	-9.04982	0.00188683	1.65168e-05	5.76989e-07	Yes	18.3179	0.0139925	Jugular
Nupr1	-9.06202	0.00187094	5.82793e-07	1.22917e-08	Yes	27.9163	0.0279065	Jugular
Atg4d	-9.06569	0.00186619	1.69527e-07	2.81666e-09	Yes	26.152	0.0277495	Jugular
P2rx6	-9.07342	0.00185621	3.54924e-07	6.70481e-09	Yes	37.5771	0.0383224	Jugular
Ptgdr	-9.08834	0.00183711	3.459e-08	4.40871e-10	Yes	62.3983	0.0695701	Jugular
Twf2	-9.19426	0.00170708	2.69785e-09	1.98537e-11	Yes	56.5077	0.0622598	Jugular
Smurf2	-9.23759	0.00165656	6.22829e-08	8.50537e-10	Yes	25.6763	0.0243299	Jugular
4930503L19Rik	-9.24721	0.00164555	3.2725e-07	6.05788e-09	Yes	43.9452	0.0382439	Jugular
G6pdx	-9.2514	0.00164079	6.83727e-08	1.00113e-09	Yes	62.9107	0.0589186	Jugular
Bend5	-9.32094	0.00156358	8.27129e-09	7.84395e-11	Yes	25.5179	0.0241729	Jugular
Nwd2	-9.34282	0.00154004	8.73133e-09	8.54519e-11	Yes	33.5942	0.0312476	Jugular
Lpar3	-9.41596	0.00146391	9.04684e-09	8.99125e-11	Yes	51.3995	0.0448476	Jugular
Rpph1	-9.42128	0.00145851	6.82273e-08	9.73123e-10	Yes	13.2294	0.0103374	Jugular
Slc4a7	-9.43191	0.00144781	1.26097e-07	2.00906e-09	Yes	27.3693	0.0209103	Jugular
Prdm12	-9.45806	0.00142181	6.56315e-08	9.21161e-10	Yes	192.166	0.149949	Jugular
Nexn	-9.48036	0.0014	1.8764e-07	3.18841e-09	Yes	29.2749	0.0209103	Jugular
Tefm	-9.48616	0.00139438	5.34618e-07	1.09106e-08	Yes	66.4265	0.0445336	Jugular
Pknox2	-9.52195	0.00136021	1.23508e-08	1.29308e-10	Yes	31.0506	0.0242514	Jugular
Steap1	-9.52856	0.001354	1.94785e-07	3.33976e-09	Yes	30.7284	0.0209103	Jugular
Ina	-9.56077	0.0013241	1.13267e-05	3.72945e-07	Yes	60.1926	0.0273569	Jugular
Tbc1d20	-9.56276	0.00132227	8.23424e-09	7.74634e-11	Yes	22.7597	0.0173336	Jugular
Lcp1	-9.58921	0.00129825	6.70709e-08	9.46452e-10	Yes	60.5113	0.0415065	Jugular
Fubp3	-9.60505	0.00128408	5.98879e-08	8.04201e-10	Yes	30.9456	0.0209103	Jugular
Evi5l	-9.62562	0.0012659	1.82866e-08	2.0394e-10	Yes	39.3671	0.0275925	Jugular
Phkg2	-9.63468	0.00125798	2.59847e-08	3.09506e-10	Yes	20.4452	0.0138355	Jugular
Oxld1	-9.65659	0.00123902	8.55311e-09	8.30588e-11	Yes	19.9102	0.0138355	Jugular
Bloc1s4	-9.68442	0.00121534	1.86538e-08	2.0945e-10	Yes	31.4861	0.0208318	Jugular
Brinp2	-9.7863	0.00113248	2.56932e-08	3.04085e-10	Yes	23.4214	0.013757	Jugular
Tac1	-9.82883	0.00109958	2.85463e-09	2.1224e-11	Yes	1030.15	0.654587	Jugular
Fpgs	-9.85122	0.00108265	8.23424e-09	7.7278e-11	Yes	23.7136	0.0138355	Jugular
Klhl5	-9.8624	0.00107429	3.26922e-08	4.09241e-10	Yes	38.2945	0.0209103	Jugular
Cyb561	-9.8802	0.00106112	6.53849e-08	9.12739e-10	Yes	33.5308	0.0172551	Jugular
Zpbp	-9.88195	0.00105983	3.37656e-08	4.2524e-10	Yes	13.4021	0.00691775	Jugular
Sdsl	-9.90025	0.00104647	8.72031e-10	4.82955e-12	Yes	39.4949	0.0242514	Jugular
Igsf21	-9.90082	0.00104606	5.52027e-09	4.64874e-11	Yes	59.7018	0.0343532	Jugular
Cntn1	-9.91263	0.00103753	1.97492e-10	8.39054e-13	Yes	130.112	0.08317	Jugular
Glipr2	-9.91382	0.00103668	4.87483e-06	1.44976e-07	Yes	72.8186	0.0244869	Jugular
Rarres1	-9.92205	0.00103078	5.54831e-09	4.71444e-11	Yes	61.1399	0.0345102	Jugular
Clstn2	-9.94004	0.00101801	4.71628e-08	6.22587e-10	Yes	21.3266	0.0104159	Jugular
Gm765	-9.94248	0.00101629	1.45691e-09	9.50565e-12	Yes	53.3031	0.0310121	Jugular
Ppan	-9.948	0.0010124	6.18262e-09	5.48795e-11	Yes	69.3655	0.0380869	Jugular
Capn10	-9.95958	0.00100431	2.47969e-08	2.91596e-10	Yes	40.8418	0.0205962	Jugular
Nrg2	-9.96677	0.000999317	1.13213e-08	1.17671e-10	Yes	20.2232	0.0103374	Jugular
1700066M21Rik	-9.9716	0.000995978	1.94794e-09	1.31528e-11	Yes	37.0244	0.0206747	Jugular
Tspan2	-10.0027	0.000974737	3.06167e-10	1.37044e-12	Yes	77.3419	0.0450831	Jugular
Cblb	-10.0129	0.000967872	1.39358e-09	8.77529e-12	Yes	38.1915	0.0208318	Jugular
Plcxd2	-10.0142	0.000966973	2.38116e-08	2.78202e-10	Yes	57.6258	0.027828	Jugular
Kit	-10.0277	0.000957965	7.82151e-09	7.18005e-11	Yes	41.3951	0.0207533	Jugular
Tshz1	-10.0503	0.000943075	1.16389e-09	6.97576e-12	Yes	38.9874	0.0206747	Jugular
Mif4gd	-10.0614	0.000935841	7.80093e-09	7.10198e-11	Yes	21.7778	0.0104159	Jugular
2900008C10Rik	-10.0715	0.000929361	2.69883e-08	3.25555e-10	Yes	30.9245	0.0138355	Jugular
Zfp109	-10.1022	0.000909792	5.82793e-07	1.22208e-08	Yes	20.5433	0.00683924	Jugular
Rmnd5b	-10.1333	0.000890363	1.26898e-08	1.34783e-10	Yes	31.5316	0.0138355	Jugular
Abca3	-10.1345	0.000889626	9.2892e-07	2.15651e-08	Yes	33.4798	0.0104944	Jugular
Ccdc71	-10.1374	0.000887823	1.3036e-09	8.10979e-12	Yes	28.5546	0.0138355	Jugular
Hivep3	-10.138	0.000887495	8.72031e-10	4.78932e-12	Yes	34.9132	0.0172551	Jugular
Tmem175	-10.1647	0.000871186	5.75073e-09	4.98874e-11	Yes	23.5348	0.0103374	Jugular
D130009I18Rik	-10.1805	0.000861732	3.68856e-07	7.02396e-09	Yes	21.7062	0.00699626	Jugular
Wdr33	-10.1815	0.000861143	1.63942e-10	6.09451e-13	Yes	74.7163	0.0379299	Jugular
Txndc16	-10.224	0.000836093	8.86829e-10	4.97878e-12	Yes	37.9013	0.0173336	Jugular
Ndp	-10.2703	0.000809734	7.40167e-10	3.93079e-12	Yes	46.837	0.0207533	Jugular
Fam19a1	-10.2741	0.000807571	2.08076e-08	2.39949e-10	Yes	55.2569	0.0208318	Jugular
Omp	-10.3269	0.00077854	3.07442e-07	5.53567e-09	Yes	24.5668	0.00683924	Jugular
Hars2	-10.3497	0.000766375	8.55311e-09	8.24313e-11	Yes	47.0586	0.0172551	Jugular
Pold2	-10.3654	0.000758034	4.51199e-09	3.66272e-11	Yes	28.2379	0.0104159	Jugular
Kcnip1	-10.3719	0.000754651	1.25773e-08	1.32634e-10	Yes	39.8023	0.013914	Jugular
Nrg1	-10.388	0.00074627	3.43954e-09	2.68775e-11	Yes	46.9078	0.0174121	Jugular
Cpne6	-10.3909	0.000744754	4.09991e-11	9.64246e-14	Yes	507.429	0.22573	Jugular
Fzd8	-10.3952	0.000742552	3.33432e-09	2.52964e-11	Yes	28.6119	0.0104159	Jugular
Plek2	-10.4129	0.00073352	3.07442e-07	5.55126e-09	Yes	27.47	0.00699626	Jugular
Dapk2	-10.4247	0.000727516	4.23687e-08	5.56088e-10	Yes	66.926	0.0207533	Jugular
Efhd2	-10.4533	0.000713248	5.71627e-10	2.86225e-12	Yes	45.6936	0.0172551	Jugular
Lgals7	-10.4745	0.000702832	2.14403e-07	3.72494e-09	Yes	15.1504	0.00349813	Jugular
Bmp2k	-10.4774	0.00070146	1.81148e-07	3.05098e-09	Yes	14.9346	0.00349813	Jugular
Ccdc94	-10.5099	0.000685804	1.03266e-08	1.05497e-10	Yes	23.1073	0.00691775	Jugular
Ppp1r1a	-10.5121	0.000684756	1.00709e-11	1.45168e-14	Yes	241.485	0.100504	Jugular
Bnip2	-10.5176	0.000682155	4.23168e-10	2.08679e-12	Yes	94.885	0.0345102	Jugular
Grik1	-10.5275	0.000677477	4.63857e-11	1.26689e-13	Yes	141.261	0.055185	Jugular
Ankrd39	-10.5305	0.000676101	2.07841e-09	1.43578e-11	Yes	31.7875	0.0104159	Jugular
Rbm19	-10.5355	0.000673732	2.51498e-09	1.81264e-11	Yes	42.2761	0.013757	Jugular
Pdlim1	-10.5502	0.000666897	7.81648e-11	2.37205e-13	Yes	73.8353	0.027671	Jugular
Lclat1	-10.5526	0.000665811	1.46315e-08	1.58737e-10	Yes	24.6389	0.00691775	Jugular
Necab3	-10.5694	0.000658117	4.96698e-11	1.43195e-13	Yes	73.9648	0.0275925	Jugular
Cdh1	-10.5773	0.000654492	1.15977e-11	1.84774e-14	Yes	176.912	0.0691775	Jugular
Pvrl1	-10.6017	0.00064355	1.54053e-07	2.54788e-09	Yes	16.9077	0.00349813	Jugular
Inadl	-10.6334	0.000629543	4.19773e-10	2.02423e-12	Yes	42.93	0.0138355	Jugular
Trim9	-10.6439	0.000624997	1.84387e-10	7.57105e-13	Yes	42.0118	0.0138355	Jugular
Ly86	-10.6677	0.000614751	1.51256e-11	2.56388e-14	Yes	164.37	0.0589972	Jugular
Rhobtb2	-10.6761	0.000611202	7.31091e-10	3.80349e-12	Yes	56.4203	0.0171766	Jugular
Mogs	-10.6823	0.000608563	3.68005e-09	2.90361e-11	Yes	25.7081	0.00691775	Jugular
Kcna1	-10.6898	0.000605422	1.45032e-10	4.95139e-13	Yes	106.159	0.0345102	Jugular
Sv2b	-10.6955	0.000603012	1.43595e-09	9.151e-12	Yes	48.283	0.013914	Jugular
Slc39a13	-10.7258	0.000590492	4.63857e-11	1.23524e-13	Yes	74.2589	0.0241729	Jugular
Tmem200a	-10.7341	0.000587088	1.9877e-09	1.35721e-11	Yes	26.122	0.00691775	Jugular
Prmt8	-10.7345	0.000586959	6.38138e-08	8.76284e-10	Yes	33.5656	0.00699626	Jugular
Nsun5	-10.7383	0.00058538	1.57746e-10	5.65724e-13	Yes	45.3754	0.0138355	Jugular
Nim1k	-10.7501	0.000580624	1.91965e-07	3.27684e-09	Yes	20.5581	0.00349813	Jugular
Npepl1	-10.7763	0.000570161	6.77249e-08	9.6082e-10	Yes	35.3964	0.00699626	Jugular
Top1mt	-10.8065	0.000558363	6.83464e-08	9.95562e-10	Yes	19.6274	0.00349813	Jugular
Trappc3l	-10.8122	0.000556154	1.51256e-11	2.63932e-14	Yes	88.1248	0.027671	Jugular
Serpinb1a	-10.8324	0.000548414	3.77007e-12	4.29034e-15	Yes	160.573	0.0518439	Jugular
Serpinb1b	-10.8741	0.000532819	3.2838e-10	1.49479e-12	Yes	40.3208	0.0104159	Jugular
Def6	-10.8897	0.000527075	1.10118e-10	3.50881e-13	Yes	51.3339	0.0138355	Jugular
Otoa	-10.9085	0.000520249	3.07841e-09	2.31213e-11	Yes	46.5394	0.0103374	Jugular
Plxnc1	-10.9336	0.000511282	4.13151e-12	5.32856e-15	Yes	152.958	0.0450046	Jugular
Mrgprd	-10.9427	0.00050807	8.72031e-10	4.80772e-12	Yes	103.029	0.0244084	Jugular
Ppm1j	-10.943	0.000507973	1.41283e-12	9.17798e-16	Yes	410.635	0.124755	Jugular
Rasip1	-10.9459	0.000506935	6.83464e-08	9.90977e-10	Yes	22.9979	0.00349813	Jugular
Smim5	-10.9614	0.000501514	3.30714e-11	7.27617e-14	Yes	77.999	0.0208318	Jugular
Fiz1	-10.9753	0.000496709	6.10207e-08	8.24041e-10	Yes	23.3912	0.00349813	Jugular
Pold1	-10.9828	0.00049413	2.6542e-09	1.93311e-11	Yes	33.929	0.00691775	Jugular
Gna14	-10.9885	0.000492205	2.9574e-12	3.14116e-15	Yes	183.072	0.0520009	Jugular
Sesn1	-11.0028	0.000487323	8.85794e-08	1.33061e-09	Yes	24.957	0.00341962	Jugular
Piezo2	-11.0292	0.000478485	4.63857e-11	1.18857e-13	Yes	83.5633	0.0206747	Jugular
Dpp10	-11.0833	0.000460899	1.44689e-10	4.82992e-13	Yes	47.1138	0.0104159	Jugular
Prkcq	-11.1033	0.00045454	1.47338e-10	5.14192e-13	Yes	47.8566	0.0103374	Jugular
Tradd	-11.1187	0.000449703	2.6485e-08	3.17474e-10	Yes	25.0297	0.00341962	Jugular
Cited1	-11.1548	0.000438588	3.12287e-11	6.58459e-14	Yes	62.1619	0.0138355	Jugular
Hoxd1	-11.1859	0.000429246	1.79615e-08	1.98951e-10	Yes	26.3019	0.00349813	Jugular
Cdyl	-11.2241	0.000418042	2.0381e-08	2.33483e-10	Yes	27.8288	0.00349813	Jugular
Lingo1	-11.3379	0.000386325	4.96698e-11	1.41694e-13	Yes	57.3049	0.0104159	Jugular
Tmem255a	-11.3725	0.000377169	1.71103e-10	6.49053e-13	Yes	82.0816	0.013757	Jugular
Asic3	-11.5727	0.00032831	3.38122e-11	7.69567e-14	Yes	69.9678	0.0104159	Jugular
Atp6ap1l	-11.5852	0.000325465	3.99121e-07	7.66085e-09	Yes	12.7952	0	Jugular
Ccdc68	-11.6147	0.000318882	1.04792e-10	3.25959e-13	Yes	52.4103	0.00691775	Jugular
A3galt2	-11.6367	0.000314063	9.43899e-09	9.52421e-11	Yes	41.4412	0.00349813	Jugular
Igfbp6	-11.6454	0.000312165	2.47715e-11	4.88627e-14	Yes	96.561	0.013757	Jugular
Trpc3	-11.664	0.00030816	7.38917e-09	6.67105e-11	Yes	40.9016	0.00341962	Jugular
Serpina11	-11.8167	0.000277224	2.12866e-09	1.51805e-11	Yes	43.6587	0.00349813	Jugular
Cnot11	-11.9885	0.000246102	1.02438e-07	1.58231e-09	Yes	17.8925	0	Jugular
Ccdc84	-11.9986	0.000244378	1.17226e-07	1.83207e-09	Yes	18.9365	0	Jugular
Trmt10c	-12.0639	0.000233565	1.18072e-07	1.86321e-09	Yes	21.5549	0	Jugular
Nptx1	-12.0734	0.000232026	8.24778e-08	1.22644e-09	Yes	19.6294	0	Jugular
Agk	-13.3028	9.89619e-05	1.05217e-09	6.14651e-12	Yes	54.977	0	Jugular
Slc30a1	12.1273	4473.69	1.95092e-07	3.35983e-09	No	0	24.1007
Bche	12.0479	4234.34	1.4578e-07	2.39998e-09	No	0	18.254
Tcaf2	11.836	3655.88	4.75673e-07	9.49109e-09	No	0	18.5178
Samd9l	11.6253	3159.04	3.52397e-07	6.63034e-09	No	0	10.7675
Parp9	11.6178	3142.65	4.58905e-07	9.05206e-09	No	0	11.5926
Gemin6	11.5802	3061.9	6.01784e-07	1.27379e-08	No	0	11.9483
Npy2r	11.531	2959.26	8.59221e-07	1.95559e-08	No	0	12.4524
Oplah	11.4737	2843.94	1.25514e-06	3.06444e-08	No	0	12.9749
Trp53tg5	11.4578	2812.82	5.74223e-07	1.19802e-08	No	0	9.25486
Zfp3	11.444	2786.05	6.46505e-07	1.38316e-08	No	0	9.38974
Tgfbr1	11.4021	2706.3	1.26097e-07	2.01855e-09	No	0.00272936	34.6758
Nabp1	11.3249	2565.23	3.46955e-07	6.47531e-09	No	0.00289124	38.8373
Aifm2	11.3114	2541.3	3.10844e-07	5.68343e-09	No	0.00272936	35.8756
Pde9a	11.234	2408.62	6.20912e-06	1.93137e-07	No	0	17.9218
Zscan18	11.1451	2264.63	2.55116e-06	6.94838e-08	No	0	8.70234
Zdhhc15	11.0861	2173.91	6.06172e-06	1.86253e-07	No	0	11.6444
Wasf3	11.0074	2058.51	3.97595e-06	1.14926e-07	No	0	7.84524
C1ql3	10.9872	2029.86	5.96483e-06	1.82371e-07	No	0	9.07249
0610009L18Rik	10.9792	2018.75	6.71267e-07	1.44123e-08	No	0.00289124	27.3291
Flcn	10.9774	2016.23	2.08246e-07	3.60216e-09	No	0.00272936	21.6809
Prim2	10.9592	1990.95	4.03203e-06	1.17158e-07	No	0	7.14271
Galnt7	10.958	1989.18	5.08874e-07	1.03466e-08	No	0.00289124	25.2087
Plscr1	10.9077	1921.09	3.62999e-06	1.03824e-07	No	0	6.17244
Spon1	10.8417	1835.22	1.79978e-06	4.61517e-08	No	0.0056206	50.0941
Tmem255b	10.8122	1798	5.56426e-06	1.6759e-07	No	0	6.00574
Trp53inp1	10.7912	1772.07	1.3386e-07	2.16313e-09	No	0.0110793	59.2049
Itga2	10.7808	1759.29	8.9178e-06	2.80774e-07	No	0	6.86088
Ptgds	10.745	1716.21	6.0981e-06	1.88718e-07	No	0	5.46698
Epha5	10.6299	1584.61	5.38135e-05	2.26588e-06	No	0	20.4067
Kcnn4	10.6204	1574.23	1.22132e-06	2.92798e-08	No	0.00272936	18.1525
Zbtb7c	10.6005	1552.65	1.46728e-05	5.04268e-07	No	0	5.91292
Slc4a11	10.4694	1417.73	2.3293e-06	6.25575e-08	No	0.00867371	47.1894
Pcdh11x	10.43	1379.56	2.43942e-05	9.14249e-07	No	0	5.26946
Plk4	10.4032	1354.13	1.74823e-05	6.1814e-07	No	0	4.20744
Zfp518a	10.4	1351.21	1.74823e-05	6.19396e-07	No	0	4.18366
Icam2	10.3951	1346.6	7.44577e-07	1.64947e-08	No	0.00545872	23.6298
Ckm	10.3867	1338.77	1.44359e-05	4.95032e-07	No	0	3.75098
Pced1a	10.3686	1322.05	1.22354e-06	2.95187e-08	No	0.00272936	13.1994
Gcfc2	10.3531	1307.93	1.65168e-05	5.78729e-07	No	0	3.70856
Slain1	10.3311	1288.19	2.76017e-06	7.62235e-08	No	0.00272936	14.3441
Parp14	10.2956	1256.83	6.07599e-05	2.57645e-06	No	0	6.77516
Capn11	10.2846	1247.32	3.53415e-05	1.40662e-06	No	0	4.63445
Plch1	10.2713	1235.88	1.92792e-06	5.04614e-08	No	0.0056206	23.7668
Avpr1a	10.2592	1225.56	1.56828e-05	5.41359e-07	No	0.00272936	19.1305
Gm5415	10.253	1220.28	0.000123705	5.77182e-06	No	0	12.8111
Slc7a8	10.2499	1217.63	2.05687e-05	7.42787e-07	No	0.00272936	20.585
Cux2	10.2321	1202.74	2.80464e-05	1.06602e-06	No	0	3.65435
Gpr22	10.2231	1195.23	0.000115474	5.31769e-06	No	0	10.157
Lrba	10.2129	1186.83	2.70656e-05	1.02669e-06	No	0	3.4596
Ceacam10	10.2108	1185.1	9.1561e-06	2.88972e-07	No	0.00272936	15.3684
Pitpnm3	10.2107	1185.01	4.94519e-07	9.97968e-09	No	0.00289124	10.0877
Gtpbp10	10.2076	1182.44	6.84223e-05	2.94848e-06	No	0	5.80561
Hhla1	10.2062	1181.32	2.29097e-05	8.48185e-07	No	0	3.17745
Dmkn	10.1644	1147.57	5.03662e-06	1.5017e-07	No	0.0138087	56.9969
Ttc17	10.1601	1144.2	4.05821e-05	1.65333e-06	No	0	3.77552
Tmed1	10.1566	1141.45	3.05983e-05	1.18993e-06	No	0.00545872	37.2585
Dennd1a	10.1283	1119.28	3.98228e-05	1.61333e-06	No	0	3.48536
Galm	10.1186	1111.75	2.42683e-05	9.04158e-07	No	0.00289124	18.219
Krba1	10.0995	1097.08	3.98028e-08	5.1939e-10	No	0.00834995	19.8535
Slc10a7	10.0944	1093.23	3.15902e-07	5.82385e-09	No	0.0112412	30.4559
2310022B05Rik	10.0765	1079.74	0.00019018	9.33514e-06	No	0	11.2514
Samd4	10.0331	1047.79	1.18512e-06	2.82321e-08	No	0.00851183	24.877
Akr1b10	10.0258	1042.47	1.29032e-06	3.18149e-08	No	0.00834995	24.5773
Vpreb3	10.0255	1042.23	0.000137858	6.54723e-06	No	0	6.20197
Zgpat	10.0227	1040.22	0.000149172	7.17509e-06	No	0.00272936	38.2437
A530050N04Rik	9.99997	1023.98	1.42895e-06	3.57751e-08	No	0.00272936	8.70215
Speer4e	9.99353	1019.41	8.82636e-05	3.89054e-06	No	0	3.94902
Opn3	9.94526	985.871	3.05365e-05	1.18384e-06	No	0.00289124	14.8266
Adck2	9.93202	976.869	3.59899e-06	1.02645e-07	No	0.0056206	17.2259
Gpr160	9.92312	970.862	9.08661e-05	4.03283e-06	No	0	3.39956
Gpr150	9.88552	945.883	0.000295887	1.54442e-05	No	0	9.75916
Alkbh8	9.87864	941.384	0.000115027	5.28839e-06	No	0.00545872	39.6706
Syt17	9.87198	937.048	2.36594e-07	4.16431e-09	No	0.0056206	12.1869
Mob1a	9.83943	916.144	0.000422279	2.30284e-05	No	0	17.4267
Gm9899	9.82566	907.439	8.63745e-05	3.79416e-06	No	0.00867371	47.3249
Tnnt2	9.77796	877.931	3.26176e-05	1.28431e-06	No	0.00545872	20.8476
Ypel1	9.77067	873.504	0.000352343	1.88989e-05	No	0	7.74948
Arhgap18	9.75364	863.253	0.00046975	2.61229e-05	No	0	12.9231
Slc18a3	9.74265	856.702	0.000597349	3.43518e-05	No	0	33.19
1700001C19Rik	9.71285	839.188	1.85766e-06	4.81995e-08	No	0.00289124	6.67802
Igfbp7	9.70362	833.834	0.000572097	3.26826e-05	No	0	16.6948
Chst8	9.68785	824.771	2.21178e-06	5.92336e-08	No	0.00545872	12.0351
Tap1	9.66328	810.844	7.16837e-06	2.24606e-07	No	0.00272936	7.21406
Pnck	9.65615	806.846	2.5929e-05	9.75704e-07	No	0.00818808	24.3029
1110019D14Rik	9.65282	804.985	9.95681e-05	4.50213e-06	No	0	1.9817
C330018D20Rik	9.62847	791.513	0.000422279	2.30346e-05	No	0.0056206	61.3746
Wls	9.61517	784.249	9.89359e-07	2.31183e-08	No	0.0221586	39.7507
Mettl18	9.61268	782.897	0.000647989	3.76081e-05	No	0	12.2782
Plekhm1	9.61141	782.211	0.000404628	2.19183e-05	No	0	4.94192
Slc9b2	9.60441	778.421	0.000301132	1.57637e-05	No	0.0056206	40.8236
St5	9.60397	778.186	0.000546201	3.10374e-05	No	0	7.6955
Rab34	9.58679	768.972	0.000134361	6.35305e-06	No	0.0056206	24.8465
Tmem168	9.58235	766.61	4.03203e-06	1.17146e-07	No	0.00289124	6.29355
Usp2	9.582	766.423	4.4519e-05	1.82723e-06	No	0.00851183	25.6727
Zfp423	9.56447	757.17	1.10365e-06	2.59565e-08	No	0.0171855	29.5408
Tgfb1	9.55638	752.934	6.83464e-08	9.86358e-10	No	0.00851183	12.3177
Fbxo46	9.55051	749.875	0.000854028	5.16395e-05	No	0	22.2892
Yes1	9.54576	747.414	0.000196552	9.73741e-06	No	0.00289124	15.1203
Zfp536	9.54443	746.726	0.000176745	8.60863e-06	No	0.00851183	38.094
Myo6	9.53991	744.386	1.65168e-05	5.76575e-07	No	0.0279411	63.2933
2410016O06Rik	9.5398	744.332	0.000864637	5.28713e-05	No	0	21.9681
Snapc3	9.5347	741.705	6.13015e-08	8.32483e-10	No	0.00834995	11.8214
Coa7	9.53343	741.052	0.000457267	2.53247e-05	No	0.00272936	26.2324
Zfp189	9.53281	740.731	0.000657412	3.82508e-05	No	0	7.75854
Dcun1d2	9.53233	740.488	9.75922e-06	3.16151e-07	No	0.00545872	12.0372
Cep131	9.53044	739.52	0.000864637	5.27475e-05	No	0	19.3235
Gm19461	9.52963	739.101	0.000134361	6.34987e-06	No	0	1.7764
Glipr1l2	9.52169	735.047	0.000512841	2.88305e-05	No	0	4.85315
C1ql2	9.51927	733.814	2.43703e-05	9.11505e-07	No	0.00545872	13.7375
Cgn	9.51063	729.433	0.000864637	5.28232e-05	No	0	15.6962
Rundc3b	9.48691	717.538	0.000144518	6.91835e-06	No	0.0056206	21.4952
Pmf1	9.48605	717.109	9.00703e-05	3.98384e-06	No	0.00289124	9.97081
1500009L16Rik	9.47382	711.056	1.34065e-07	2.17661e-09	No	0.0139705	19.1954
Trim68	9.42703	688.363	0.000102592	4.6622e-06	No	0.0110793	32.9194
Ascc2	9.424	686.923	4.80177e-06	1.42075e-07	No	0.00272936	5.20024
Tbc1d8	9.42044	685.228	1.13057e-05	3.71397e-07	No	0.00272936	5.74754
Rtn4rl2	9.41998	685.009	1.23057e-05	4.08916e-07	No	0.00545872	10.8857
Zfp280b	9.39431	672.928	0.00023536	1.19814e-05	No	0.00272936	11.8237
Fancd2	9.37041	661.872	5.83484e-06	1.77232e-07	No	0.00289124	5.16361
BC048644	9.36237	658.193	0.000234102	1.18996e-05	No	0	1.65514
C2cd4b	9.33941	647.801	0.000828736	4.97958e-05	No	0	4.7776
4930519H02Rik	9.33412	645.433	0.000437809	2.41806e-05	No	0	2.32001
Ephx2	9.31707	637.846	0.000331105	1.75337e-05	No	0.0166999	64.1063
Fance	9.30941	634.47	0.00110697	7.13009e-05	No	0	8.02258
0610040F04Rik	9.2986	629.736	0.000875519	5.36697e-05	No	0	4.47667
Rnf32	9.28496	623.809	0.000984486	6.18011e-05	No	0.00289124	32.7178
Lrrc6	9.24158	605.33	0.00126739	8.39411e-05	No	0.00289124	47.8509
Pcgf2	9.23734	603.554	4.47765e-05	1.8412e-06	No	0.00272936	5.75131
Syt3	9.23304	601.756	0.000279886	1.45241e-05	No	0.00289124	9.90078
Socs6	9.23279	601.652	0.00122387	8.0409e-05	No	0.00272936	39.1719
Fam53b	9.23146	601.098	0.000903284	5.57143e-05	No	0.00289124	23.1468
Inpp5e	9.22973	600.381	0.000350612	1.87794e-05	No	0.00851183	29.2416
Wdr44	9.19938	587.88	0.000329933	1.74466e-05	No	0.00834995	26.3824
Crocc	9.18787	583.211	0.000220209	1.11099e-05	No	0.0056206	15.2625
B430319G15Rik	9.18507	582.077	0.000730164	4.32082e-05	No	0.0056206	28.8035
Pask	9.1846	581.888	0.001718	0.00012274	No	0	23.0825
Dnmt3l	9.18201	580.845	0.00173007	0.000123993	No	0	23.9579
Gpat2	9.18065	580.296	0.00167384	0.00011721	No	0	15.7577
Rasgrp4	9.17954	579.853	0.00170015	0.000120601	No	0	18.5365
BC051019	9.1787	579.516	0.00169861	0.000120234	No	0	17.9313
Slc26a3	9.17247	577.019	0.00169487	0.000119726	No	0	15.9759
Nkain4	9.17082	576.359	0.00134724	8.99455e-05	No	0	5.90926
Tnni1	9.1675	575.035	0.00168376	0.000118161	No	0	13.9419
Cenpj	9.16287	573.19	1.42956e-05	4.87872e-07	No	0.00545872	8.27577
Irf7	9.16197	572.833	0.00043321	2.3828e-05	No	0.00851183	28.5473
AA415398	9.16057	572.278	0.00168836	0.00011874	No	0	13.169
Mcat	9.16013	572.101	0.00170015	0.000120498	No	0	14.1184
Serhl	9.15939	571.81	0.0016886	0.000118885	No	0	13.0699
Usp27x	9.15661	570.707	0.00182802	0.00013403	No	0	29.5456
Odf3b	9.15284	569.218	0.00183059	0.000134576	No	0	28.2019
Foxm1	9.14494	566.109	0.000253019	1.30327e-05	No	0.0056206	14.9678
Fndc1	9.13937	563.929	0.000781476	4.6719e-05	No	0.0056206	27.1559
Ctdspl2	9.13519	562.298	9.4261e-06	3.01069e-07	No	0.00578247	7.9707
Gm595	9.12738	559.26	0.00173301	0.000124641	No	0	11.4773
Evpl	9.11562	554.721	0.00079874	4.79329e-05	No	0.0056206	26.061
Cilp	9.09955	548.579	0.00177725	0.000128244	No	0	9.82122
2810408I11Rik	9.08804	544.219	0.00180926	0.000131361	No	0	9.69324
Fam183b	9.08743	543.989	0.00180255	0.000130463	No	0	9.38693
Tsks	9.08546	543.244	0.00181323	0.00013184	No	0	9.59879
Ints1	9.07871	540.711	0.000432265	2.37433e-05	No	0.0171855	48.0214
Pyroxd2	9.07265	538.442	0.00142819	9.6867e-05	No	0.00578247	48.6103
Prokr2	9.07117	537.893	0.00183059	0.000134555	No	0	9.11255
Clk2	9.06842	536.866	0.00182802	0.000134109	No	0	8.78508
Matk	9.06539	535.739	0.000912253	5.63892e-05	No	0.00818808	36.766
Cyp2j9	9.06067	533.989	0.0011857	7.73613e-05	No	0.00272936	17.9772
Telo2	9.05536	532.029	0.000864637	5.24655e-05	No	0.0056206	23.9477
Ezh2	9.0344	524.356	0.00191657	0.00014206	No	0	8.07361
Muc2	9.03004	522.773	0.000339367	1.80227e-05	No	0.0170237	39.6924
Gpr1	9.02915	522.45	0.000717787	4.23547e-05	No	0.00834995	28.6111
Ccl5	9.02341	520.377	0.0019338	0.000143483	No	0	7.63609
Rassf7	9.01491	517.318	0.00153837	0.00010539	No	0.00289124	23.5374
Setd4	9.01463	517.22	0.00135841	9.10002e-05	No	0	2.95203
Jrkl	9.00084	512.298	0.000996019	6.27943e-05	No	0.00834995	34.4425
Gstt2	8.99653	510.77	0.00151659	0.000103668	No	0.00272936	20.4324
Sash1	8.99286	509.474	0.001718	0.00012278	No	0	4.27806
Hspb3	8.99241	509.312	0.00152286	0.000104212	No	0.00272936	20.258
Abca4	8.98375	506.264	0.000950341	5.89051e-05	No	0.0056206	21.8283
Zc3hav1l	8.98373	506.259	1.20693e-05	4.00144e-07	No	0.0056206	6.80628
Plcd3	8.97491	503.172	0.000950371	5.91233e-05	No	0.0056206	21.4308
Tcn2	8.94967	494.447	0.00229899	0.000179126	No	0.00289124	57.4155
Baalc	8.94446	492.663	0.0021482	0.000162325	No	0	6.18959
Lbr	8.93024	487.83	0.00107716	6.91359e-05	No	0.0200768	72.1627
Gm4432	8.91942	484.188	0.00222019	0.000169919	No	0	5.92576
Ptchd3	8.91011	481.073	0.00222882	0.000171461	No	0	5.70058
Ddx31	8.8981	477.083	0.00127181	8.43305e-05	No	0.0114031	44.65
Hnmt	8.89712	476.759	0.001718	0.000122171	No	0.00289124	18.3772
BC029722	8.88359	472.311	0.000509788	2.85438e-05	No	0.00545872	12.3414
Proser2	8.88173	471.701	0.000717787	4.23669e-05	No	0.0110793	27.9952
Edaradd	8.87174	468.446	0.00172088	0.000123116	No	0.00272936	16.2172
Ube2cbp	8.87046	468.03	0.00235586	0.000184451	No	0.00289124	34.1697
Cog5	8.86472	466.171	2.10877e-05	7.69531e-07	No	0.0141324	15.4856
Kctd18	8.86225	465.376	0.00157069	0.000108433	No	0	2.11729
Rab29	8.86102	464.977	0.00157213	0.000108682	No	0	2.11387
Lax1	8.85301	462.405	0.00239282	0.000188979	No	0	5.0862
Efnb1	8.851	461.762	5.62534e-07	1.16937e-08	No	0.0138087	11.4361
Ptpn22	8.84661	460.358	0.00241317	0.000190952	No	0	5.01624
C030023E24Rik	8.82723	454.214	0.00245746	0.000197067	No	0	4.81335
Fgf16	8.82454	453.37	2.04342e-05	7.36383e-07	No	0.0228061	23.6298
Lama2	8.81248	449.595	0.00180603	0.000130852	No	0	2.21289
Cfap43	8.81239	449.565	0.0012334	8.12224e-05	No	0	1.40794
Lox	8.80925	448.59	0.00122429	8.05293e-05	No	0.00289124	9.85027
Gm27162	8.80834	448.307	0.000739907	4.40093e-05	No	0	0.954178
Zfp719	8.80728	447.977	0.00243296	0.000193568	No	0.00289124	26.5568
Med12l	8.79298	443.559	0.00256482	0.000208401	No	0	4.48453
Ccdc88b	8.78829	442.119	0.00242178	0.000191817	No	0.00272936	22.5909
Ccl1	8.78599	441.413	0.00257514	0.000210801	No	0	4.42156
Foxp4	8.7817	440.103	0.0022693	0.000176125	No	0	2.9889
Ficd	8.78096	439.877	0.00111284	7.18478e-05	No	0.0114031	30.6297
4930459L07Rik	8.77792	438.953	0.00122387	8.0371e-05	No	0.0056206	16.6615
Shroom1	8.77349	437.607	0.000116673	5.38176e-06	No	0.00289124	3.94221
Rufy1	8.76089	433.802	0.000697301	4.09462e-05	No	0.0195911	38.7693
Chst7	8.75505	432.049	0.000975322	6.09715e-05	No	0.0170237	39.449
E230025N22Rik	8.75185	431.092	0.00198518	0.000147748	No	0.00289124	14.0787
Gm5860	8.74264	428.348	4.3637e-05	1.78772e-06	No	0.00289124	3.25616
4930432K21Rik	8.74054	427.726	0.00258254	0.000211799	No	0.00545872	39.931
Sik3	8.74049	427.711	0.000616928	3.55713e-05	No	0.0138087	25.3983
Dcaf12l1	8.73869	427.178	0.00135826	9.0887e-05	No	0.0112412	31.7102
Hsd3b7	8.73807	426.992	0.00226645	0.000175503	No	0.00545872	29.1777
Adora2a	8.73743	426.805	0.00251651	0.00020352	No	0.00272936	19.8623
Gm12709	8.73737	426.785	5.15853e-05	2.1564e-06	No	0.00289124	3.31083
Naip1	8.72725	423.803	0.00137645	9.24176e-05	No	0.0112412	31.2417
Vill	8.72506	423.162	0.00277927	0.000232994	No	0	3.92482
9830147E19Rik	8.72074	421.896	0.0024488	0.000195851	No	0	2.72217
Exosc3	8.71797	421.086	0.0026169	0.000215808	No	0.00289124	21.1601
Gm13483	8.70435	417.128	0.00286807	0.000241091	No	0	3.77441
Tvp23b	8.69856	415.46	0.00264321	0.00021878	No	0.00289124	19.851
Asb7	8.69643	414.846	0.00181323	0.000131924	No	0.00289124	10.7481
Proser3	8.69492	414.413	0.000483519	2.69987e-05	No	0.0056206	9.22387
Txlng	8.68283	410.952	0.00063215	3.65929e-05	No	0.00272936	5.18919
Tmem119	8.67871	409.783	0.00296265	0.000251514	No	0	3.5995
B3galt5	8.6686	406.92	0.00156622	0.000107773	No	0.0139705	37.283
Slc2a13	8.66183	405.016	0.00224411	0.000173144	No	0	1.82563
Rassf6	8.66091	404.757	0.00169283	0.000119311	No	0.0114031	32.2177
Zfp420	8.66028	404.58	0.00267082	0.000221673	No	0.00272936	16.4587
Mthfd1	8.66	404.501	0.000206186	1.03085e-05	No	0.0285886	34.2479
Greb1l	8.65236	402.366	0.00276163	0.000231306	No	0.00289124	17.8573
Cys1	8.64786	401.112	9.48942e-05	4.226e-06	No	0.00272936	3.14873
Spata6	8.63487	397.518	0.00159625	0.000110993	No	0.00578247	15.2195
Cdh22	8.61945	393.289	0.00106992	6.85896e-05	No	0.0141324	27.0403
Osbp2	8.61836	392.993	0.00229561	0.000178515	No	0	1.63316
Gldn	8.61718	392.671	4.93859e-05	2.05365e-06	No	0.00867371	8.09648
Thrsp	8.61468	391.992	0.00123693	8.16422e-05	No	0.00272936	6.32358
Rad18	8.6145	391.943	0.00224318	0.000172736	No	0.00272936	10.4403
Gpr3	8.61126	391.064	0.0016199	0.000112819	No	0.00272936	7.48936
Mavs	8.6079	390.153	0.003246	0.000281479	No	0	3.13929
Eya1	8.60059	388.182	1.74823e-05	6.19058e-07	No	0.0253736	20.5001
Col6a2	8.59383	386.369	0.00331396	0.000288127	No	0	3.06406
Hsf5	8.59314	386.182	0.00289282	0.000244488	No	0	2.25369
Rnf17	8.59104	385.621	0.0030832	0.000265023	No	0.00578247	31.9973
Aars2	8.5871	384.569	0.000167645	8.11454e-06	No	0.00578247	6.34215
6330415B21Rik	8.58356	383.627	0.000731496	4.33425e-05	No	0.0224824	34.002
4930469G21Rik	8.56834	379.601	0.00344304	0.000301962	No	0	2.96284
Grhl3	8.55423	375.907	0.00350033	0.000309111	No	0	2.89288
E230016M11Rik	8.55011	374.835	0.00350542	0.000309826	No	0	2.8452
Hcn4	8.54995	374.793	0.00257514	0.000210779	No	0	1.57
Adgrl2	8.54734	374.114	0.000208274	1.04445e-05	No	0.016538	17.4457
Gm7120	8.54729	374.102	2.32047e-05	8.60867e-07	No	0.0110793	8.84535
Gm13051	8.54496	373.499	0.00353076	0.000312333	No	0	2.81784
Cyp26b1	8.54467	373.423	0.0021771	0.000164839	No	0.00289124	8.71011
4931440P22Rik	8.54182	372.687	0.00304274	0.000259929	No	0.00272936	13.1774
Ptger4	8.54129	372.549	0.000196169	9.70352e-06	No	0.00851183	8.9526
Tspan2os	8.52626	368.688	0.00306612	0.000263089	No	0.00272936	12.6629
Hpcal4	8.50528	363.367	0.00417255	0.000383985	No	0.00545872	43.5523
Mthfr	8.48587	358.511	0.00258588	0.000212269	No	0.00289124	9.23997
Dixdc1	8.47207	355.098	0.00249626	0.000201314	No	0.00818808	22.0298
Skida1	8.47095	354.822	0.0026934	0.000224161	No	0	1.30076
Sorcs1	8.4703	354.661	0.00242753	0.000192457	No	0.00545872	14.4893
Colq	8.46235	352.712	3.37209e-05	1.33799e-06	No	0.031318	23.3145
Slc35a3	8.45866	351.812	0.00224411	0.000173148	No	0.0250499	56.2359
Slc25a34	8.44798	349.216	0.00141081	9.53668e-05	No	0.0056206	9.52176
BC052688	8.44315	348.051	0.00405407	0.000371544	No	0	2.41013
Dusp7	8.43377	345.795	0.00096604	6.02447e-05	No	0.0139705	18.7879
Fam172a	8.43349	345.726	0.00216368	0.000163659	No	0.0260211	53.2369
Kcnh8	8.42537	343.787	0.000171614	8.33269e-06	No	0.0166999	14.7067
Mynn	8.41744	341.902	0.00240527	0.000190144	No	0.00272936	6.82237
Slc35g3	8.41272	340.786	0.00285092	0.000239434	No	0	1.1633
Iqcg	8.4122	340.664	0.00312498	0.000270037	No	0	1.32037
Stard5	8.39899	337.557	0.00428733	0.000398125	No	0	2.22967
Ifit3	8.3986	337.466	1.33706e-05	4.53429e-07	No	0.019753	12.788
Arhgef2	8.38868	335.154	0.00342051	0.000298706	No	0	1.37445
Mocos	8.38707	334.78	0.000864637	5.26324e-05	No	0.0256974	30.5688
Jam2	8.38473	334.238	2.22183e-05	8.19216e-07	No	0.0112412	7.5538
Gem	8.37513	332.022	0.000864637	5.27327e-05	No	0.00834995	10.074
Lhpp	8.37361	331.671	0.000975438	6.10528e-05	No	0.0141324	17.403
Cyp4f14	8.37243	331.399	0.00212614	0.000160336	No	0.016538	29.7899
Rnf2	8.36673	330.092	0.00212614	0.000160223	No	0.016538	29.4431
Tmem72	8.36312	329.267	0.00453263	0.000422558	No	0	2.10998
Phox2a	8.3603	328.624	0.00368919	0.000329987	No	0.00272936	9.60929
Smtnl1	8.35362	327.108	0.000314384	1.65528e-05	No	0.0136468	12.3153
Fam196b	8.35022	326.337	0.00159607	0.000110796	No	0.0056206	8.54228
Mtfr1	8.34957	326.191	0.000912253	5.64059e-05	No	0.0308323	35.3359
Celsr3	8.34771	325.771	0.00226903	0.000175931	No	0.0168618	30.4057
Rilpl2	8.34409	324.953	1.57236e-06	3.98429e-08	No	0.0228061	12.3423
Trp53i11	8.34196	324.474	0.00267033	0.00022143	No	0.0163762	33.7437
Gstm6	8.33114	322.05	0.00142819	9.68305e-05	No	0.0112412	15.1799
Serpine3	8.32743	321.224	0.00473667	0.000448116	No	0	1.99714
Nr3c2	8.31977	319.521	0.00243296	0.000193625	No	0.00272936	5.56521
Elk4	8.31235	317.883	0.004289	0.000398606	No	0	1.53552
Pard3	8.29984	315.139	0.000512927	2.88743e-05	No	0.00578247	5.53435
Cetn4	8.29886	314.924	0.00134942	9.01932e-05	No	0.00851183	10.7516
Gpr149	8.29209	313.451	0.00118785	7.75918e-05	No	0.0754733	86.5178
Tmem161a	8.2878	312.519	0.000247464	1.26539e-05	No	0.0401536	31.5562
9130019P16Rik	8.28344	311.577	0.00504275	0.000482047	No	0	1.87061
Gatad2b	8.28193	311.25	9.17709e-07	2.11338e-08	No	0.0170237	8.52901
LOC100504703	8.27719	310.229	0.00102065	6.48121e-05	No	0.00272936	3.30361
Zfp513	8.26478	307.573	0.00132083	8.80817e-05	No	0.0056206	6.83154
Dnmbp	8.26427	307.464	0.00408701	0.000375183	No	0.00272936	8.25201
Eqtn	8.25313	305.097	0.00233238	0.000182259	No	0	0.618271
Ido2	8.24604	303.602	0.000895786	5.51838e-05	No	0.0056206	5.81669
BC089491	8.24568	303.526	0.000142489	6.7996e-06	No	0.0139705	9.81569
1700001K19Rik	8.24097	302.537	0.0034331	0.000300308	No	0.00289124	6.58682
Slc41a1	8.2379	301.895	0.00528159	0.000508084	No	0.00545872	20.9316
Gm7325	8.20445	294.975	0.00566537	0.000554029	No	0.00578247	22.2655
Trim66	8.19863	293.789	0.00258254	0.000211736	No	0.0171855	25.5208
Rsad2	8.17969	289.956	0.000252641	1.29569e-05	No	0.0056206	4.09363
Tmem150c	8.1734	288.695	0.00332976	0.000289753	No	0.0171855	29.1592
Cul9	8.16532	287.083	0.00384923	0.000348099	No	0.0247261	46.695
1700101I11Rik	8.16433	286.886	0.00591272	0.000580462	No	0.00578247	20.471
Pgf	8.16268	286.557	0.00571684	0.000559496	No	0.00545872	18.2217
Cacna1h	8.15225	284.494	0.00408181	0.000374396	No	0	0.835347
Vps37d	8.14857	283.768	0.00182802	0.000134001	No	0.00289124	3.56084
Rsph9	8.1475	283.557	0.00300108	0.000255459	No	0.0223205	33.0643
Fam126a	8.13877	281.848	0.00557498	0.000542652	No	0.00818808	23.3849
Rps6ka6	8.13384	280.885	0.00621526	0.000617235	No	0	1.50813
Gm21188	8.13003	280.145	0.00273077	0.000228307	No	0	0.536714
Tle6	8.12126	278.447	0.00543394	0.00052645	No	0.0115649	29.4979
Dnajb3	8.12079	278.357	0.00632597	0.000630629	No	0	1.48077
Rasa3	8.12079	278.357	0.00632597	0.000630629	No	0	1.48077
Cpsf1	8.11679	277.586	0.00123375	8.13392e-05	No	0.00272936	2.78227
Stxbp3	8.11219	276.703	0.000308202	1.62039e-05	No	0.00272936	2.01658
Gm9079	8.09521	273.465	0.00490207	0.000466496	No	0.00545872	11.82
Trim11	8.09294	273.035	0.00257076	0.000209402	No	0.0356435	42.8899
Zfp92	8.08926	272.34	0.000469168	2.6055e-05	No	0.0282649	19.6656
Cdo1	8.07434	269.537	0.00385478	0.000349478	No	0.0144562	22.5026
Pspc1	8.07073	268.864	0.000131917	6.21346e-06	No	0.113361	64.1822
Tmem163	8.05282	265.547	0.00621526	0.00061695	No	0	1.0876
Gpatch2l	8.04497	264.106	0.00225985	0.000174705	No	0.0056206	6.11785
Snai2	8.02646	260.739	0.00048162	2.68561e-05	No	0.0448029	28.9757
Apex2	8.00821	257.462	0.00743488	0.000761481	No	0	1.27674
Fbxo47	8.00248	256.44	0.00383528	0.000346255	No	0.00272936	4.08208
Unc5d	7.99745	255.548	5.03852e-06	1.50609e-07	No	0.0223205	9.34153
Akr1b8	7.995	255.114	0.00903913	0.000966103	No	0.00851183	38.8195
Zfp697	7.99366	254.878	0.0034337	0.000300621	No	0.0166999	20.1998
Zfp956	7.97864	252.237	0.00461618	0.000432515	No	0.00289124	4.68384
Abcb6	7.96388	249.67	0.00117281	7.64314e-05	No	0.0202387	14.7595
Ranbp10	7.95708	248.496	0.00155835	0.000106877	No	0.0305086	23.7826
Oxtr	7.95461	248.071	0.00587969	0.000576138	No	0.00578247	10.4437
2810047C21Rik1	7.94617	246.623	0.00594272	0.000584309	No	0.00289124	5.52618
Ifi204	7.94607	246.606	0.00587969	0.000576326	No	0.00272936	5.21564
Hes3	7.93648	244.973	0.00889082	0.000943651	No	0.0056206	18.4946
Eif2ak4	7.93064	243.983	0.00465937	0.00043939	No	0.00545872	7.61862
Hdac10	7.92326	242.738	0.00613856	0.000606824	No	0.00289124	5.39054
Gm10767	7.91611	241.538	0.00168244	0.000117941	No	0.0250499	18.9695
Rgs22	7.91434	241.243	0.00737829	0.000752887	No	0.00545872	11.7362
Sp8	7.88612	236.569	0.00472867	0.000447001	No	0	0.477604
Dlx2	7.87331	234.479	0.0045524	0.000424812	No	0.00289124	3.70429
Pabpc1l	7.86979	233.907	0.00645802	0.000647223	No	0.00578247	9.33985
Cc2d2a	7.86933	233.833	4.5914e-05	1.89494e-06	No	0.0228061	9.6449
Tmem39a	7.84916	230.586	0.00918991	0.000985854	No	0	1.03187
Eno4	7.84378	229.727	0.00388762	0.000353108	No	0.00289124	3.17241
Tmem185b	7.83084	227.676	0.001718	0.000122693	No	0.0056206	3.99466
Rasl11a	7.82079	226.096	0.00402897	0.000368937	No	0.00545872	5.58828
C330013J21Rik	7.8146	225.128	0.00257514	0.000210495	No	0.00867371	6.85948
Exosc10	7.80727	223.987	0.00235409	0.000184134	No	0.0112412	8.38471
Notch1	7.79862	222.648	0.0081783	0.000856237	No	0.00867371	14.8984
H2-Aa	7.79144	221.543	0.00966394	0.0010455	No	0.00818808	17.7634
Retsat	7.78714	220.884	0.00902979	0.000962511	No	0	0.78325
Slc8a1	7.77574	219.144	0.002497	0.000201733	No	0.0725821	51.8288
Crtam	7.7711	218.441	0.0102366	0.00111431	No	0	0.926795
9330117O12Rik	7.76305	217.225	0.0121768	0.0013617	No	0.0114031	35.4683
Ptprd	7.76082	216.89	0.00226645	0.000175559	No	0.0142943	9.77307
Egr3	7.75885	216.594	0.00304604	0.000260674	No	0.0110793	8.60058
Kdm4c	7.75396	215.862	0.00114839	7.44044e-05	No	0.0139705	7.83424
2410021H03Rik	7.741	213.931	0.00754669	0.000775223	No	0	0.523908
D16Ertd472e	7.73143	212.516	0.000566994	3.2262e-05	No	0.00851183	4.12759
Taf8	7.72123	211.02	0.00992295	0.00107729	No	0	0.727454
Adprhl2	7.71842	210.608	0.0088968	0.00094496	No	0.00867371	13.2368
Arf2	7.71393	209.955	0.00518351	0.00049629	No	0.0549109	50.4183
Rbm4b	7.70825	209.129	0.00157213	0.000108776	No	0.0518804	29.0879
Cdca3	7.69494	207.208	0.00903913	0.000966249	No	0.00867371	12.7109
Sstr2	7.69333	206.977	0.00823523	0.000864292	No	0	0.510151
Stk32a	7.68482	205.759	0.000156926	7.55999e-06	No	0.0894439	34.6788
AI846148	7.68139	205.271	0.0113627	0.00125472	No	0.0144562	27.3797
Gm2011	7.67217	203.964	0.00742198	0.000758532	No	0	0.425367
Rab11fip5	7.66043	202.311	0.00380144	0.000342155	No	0.0538004	38.4965
Nfatc1	7.64637	200.349	0.0134071	0.00151861	No	0.0110793	25.589
Rfx7	7.63853	199.263	0.0048365	0.000459029	No	0.00272936	2.39071
Usp21	7.633	198.5	0.00531817	0.000512007	No	0.0170237	13.9365
Ptprb	7.62264	197.081	0.00398695	0.00036388	No	0.00578247	4.18679
Thnsl2	7.61337	195.818	0.00190143	0.000140505	No	0.00867371	4.66467
Slc39a4	7.61109	195.509	0.00952323	0.00102884	No	0	0.482193
Mfsd2a	7.60657	194.897	0.0128745	0.0014495	No	0	0.752395
Klhl1	7.60327	194.452	0.0105463	0.00115297	No	0.00578247	8.11209
Gstm2	7.60273	194.379	0.00501192	0.00047872	No	0.00834995	6.43922
Hipk2	7.59623	193.505	0.00427183	0.000396038	No	0.0228061	15.7064
2210018M11Rik	7.58059	191.419	0.00881606	0.000933709	No	0.00818808	8.86389
Nfxl1	7.58002	191.343	0.00657983	0.000662426	No	0.0171855	14.5521
Rbm12b2	7.5787	191.169	0.00525262	0.000504899	No	0.00578247	4.44621
Rarg	7.57758	191.019	0.00742198	0.000759597	No	0.00867371	8.06393
B3gnt8	7.57351	190.482	0.00741387	0.00075708	No	0.00289124	2.87531
Rgs11	7.57193	190.274	0.00620273	0.000614109	No	0.00578247	4.81871
Slc12a6	7.56834	189.801	0.00266365	0.000220674	No	0.0717953	39.3361
0610010B08Rik	7.56513	189.379	0.0135916	0.00154812	No	0	0.714779
Iqgap2	7.56208	188.978	0.0135203	0.00153656	No	0.0109174	18.7362
AA414768	7.55652	188.252	0.0146478	0.00168914	No	0.0110793	21.7094
Scaf4	7.5544	187.975	0.00880095	0.000931441	No	0.00545872	5.69724
Cd59b	7.54357	186.57	0.00938863	0.00101002	No	0.00289124	3.29866
Slc6a6	7.54255	186.438	0.00510347	0.000488239	No	0.00272936	2.08791
Mir7666	7.52932	184.736	0.0143023	0.00163846	No	0	0.684002
Cadm4	7.52687	184.422	0.0143821	0.00164978	No	0	0.685555
Noxo1	7.51706	183.173	0.00830824	0.000874253	No	0	0.322421
Tbp	7.51364	182.739	0.00903913	0.000965533	No	0	0.34703
Zc4h2	7.51258	182.604	0.00463901	0.00043571	No	0.0287505	17.9536
Ahctf1	7.51118	182.428	0.00462903	0.000434422	No	0.0480179	29.7681
Pik3r3	7.50874	182.119	0.0024488	0.000196	No	0.0221586	11.0215
Itpr1	7.4927	180.106	0.0059684	0.000587286	No	0.00867371	6.05382
Gda	7.48993	179.76	0.00222019	0.000170123	No	0.0451266	21.094
Gm5820	7.48218	178.797	0.00564237	0.000550924	No	0.0056206	3.83737
Ifit1bl1	7.47511	177.923	0.0153911	0.00179004	No	0	0.643578
Ikzf2	7.47447	177.845	0.000731588	4.34035e-05	No	0.00289124	1.1432
Cyp4f13	7.45722	175.73	0.00888963	0.00094285	No	0.0115649	9.58425
Lrch2	7.44664	174.446	0.0103624	0.00113128	No	0.00272936	2.77044
Pde4b	7.43945	173.579	0.0021818	0.000165361	No	0.0284267	12.448
Tmem132c	7.43341	172.854	0.0162158	0.00190565	No	0	0.608771
Il6	7.43182	172.664	0.00952323	0.00102791	No	0	0.297228
Cables1	7.43153	172.629	0.015466	0.00179993	No	0.00834995	11.8182
Arhgap31	7.41892	171.127	0.0133492	0.00151104	No	0	0.417586
Gm14440	7.40971	170.038	0.0153558	0.00178312	No	0	0.502841
Tmem161b	7.39123	167.873	0.0115376	0.00127796	No	0.0432067	37.6056
Gm10037	7.39036	167.773	0.0161838	0.00189942	No	0.00834995	11.1695
Col5a3	7.38832	167.535	0.0158465	0.00185142	No	0	0.49308
Mndal	7.38373	167.003	0.0155458	0.00181276	No	0.0056206	7.09913
Eral1	7.38349	166.975	0.00354342	0.00031426	No	0.00834995	4.03295
Slfn8	7.38217	166.823	0.000891133	5.46944e-05	No	0.00272936	1.0302
Cxxc1	7.37895	166.45	0.0163403	0.00192523	No	0.00834995	10.9771
Sertad3	7.37639	166.155	0.0146183	0.00168463	No	0	0.417508
Pyroxd1	7.37613	166.125	0.0113627	0.00125514	No	0.00289124	2.68106
Flt1	7.37222	165.676	0.0139018	0.00158836	No	0	0.384323
Crtap	7.37058	165.487	0.00551871	0.00053663	No	0.0709633	38.2355
Baz2a	7.36976	165.393	1.02776e-05	3.33724e-07	No	0.0311561	7.64743
Ehhadh	7.36318	164.641	0.00465532	0.000438655	No	0.00289124	1.58081
Vrk2	7.36051	164.337	0.010832	0.00118667	No	0	0.279973
Tor3a	7.3517	163.336	0.01381	0.00157641	No	0.00578247	5.77184
Hoxc4	7.34954	163.092	0.0168102	0.00199335	No	0.00834995	10.5014
Adam32	7.34839	162.962	0.0182081	0.0021826	No	0	0.552626
Nog	7.34391	162.456	0.00422527	0.00039076	No	0.0192674	9.1644
Ptbp1	7.34076	162.102	0.0182091	0.0021841	No	0.0114031	15.6277
Trank1	7.33832	161.828	0.00243296	0.000193466	No	0.0499378	19.8467
Bcl2l15	7.33742	161.727	0.0154785	0.00180256	No	0	0.401971
Lmf2	7.3373	161.714	0.0117697	0.00130992	No	0.00272936	2.43462
Hrasls	7.33336	161.273	0.00260775	0.000214856	No	0.00867371	3.57526
Syn3	7.32944	160.835	0.00257076	0.000209468	No	0.161077	64.0485
Ddx39	7.32683	160.545	0.00551871	0.000536757	No	0.00851183	4.43198
Sap130	7.3157	159.31	0.0024415	0.000195046	No	0.0231299	8.99602
Dnah10	7.30624	158.269	0.0161372	0.00189028	No	0	0.386731
Nhsl1	7.30478	158.11	0.0040172	0.000367555	No	0.0619884	27.1865
Nab2	7.29929	157.509	0.00388762	0.000353339	No	0.0303467	13.1529
Ppif	7.29668	157.224	0.00646048	0.00064796	No	0.0470466	24.2967
Gm20125	7.29381	156.912	0.0134582	0.00152746	No	0	0.295265
Adcy8	7.28451	155.903	0.0167291	0.00198247	No	0.00867371	8.97962
Cldn11	7.26557	153.871	0.0184366	0.00222258	No	0.00851183	9.56039
Ambra1	7.26517	153.828	0.00538156	0.000518926	No	0.0138087	6.4292
Mfsd3	7.25966	153.241	0.000277947	1.44024e-05	No	0.0141324	3.82285
Tmem265	7.25642	152.897	0.013129	0.00148114	No	0.00289124	2.34017
Oas1a	7.25142	152.369	0.0198864	0.00241999	No	0.0170237	20.039
Prpf40b	7.23961	151.126	0.00591272	0.000580403	No	0.0056206	2.6914
Arhgap6	7.23167	150.297	0.00287794	0.000243012	No	0.0056206	2.13463
Usp24	7.22454	149.556	0.00477006	0.000452	No	0.0138087	5.84118
Fam49a	7.19208	146.228	0.0108506	0.00118952	No	0.0775778	43.7269
Rbm45	7.18474	145.487	0.00382517	0.000344761	No	0.0371004	13.7427
Zxdb	7.18168	145.179	0.0346429	0.004666	No	0	4.3395
Pthlh	7.18158	145.168	0.0346429	0.00467091	No	0	4.40789
Prx	7.18155	145.165	0.0346429	0.00467168	No	0	4.41815
Zfp341	7.18154	145.164	0.0346429	0.0046722	No	0	4.42499
Eps8l1	7.18138	145.148	0.0346429	0.00467651	No	0	4.4797
Platr14	7.18113	145.122	0.0346429	0.00468224	No	0	4.54809
Sult3a1	7.18092	145.102	0.0346429	0.00464833	No	0	3.99069
Eln	7.1809	145.1	0.0346429	0.00464823	No	0	3.98728
Npas3	7.1808	145.089	0.0346429	0.00464773	No	0	3.97018
Derl3	7.1799	144.999	0.0346429	0.00464526	No	0	3.85049
Cenpe	7.17962	144.971	0.0346429	0.00470657	No	0	4.80114
2700099C18Rik	7.17868	144.877	0.0346429	0.00464478	No	0	3.73422
Ccnjl	7.17611	144.618	0.0346429	0.00464815	No	0	3.5564
Hemk1	7.17404	144.411	0.0346429	0.004653	No	0	3.44698
D6Ertd527e	7.17382	144.389	0.0346429	0.00465358	No	0	3.43672
Plxnb3	7.17382	144.389	0.0346429	0.00465358	No	0	3.43672
Syt13	7.17357	144.364	0.0346429	0.00471758	No	0	4.22224
Tbx21	7.17354	144.362	0.0346429	0.00471616	No	0	4.19776
B3galt2	7.17351	144.358	0.0346429	0.0047148	No	0	4.17327
Gm6408	7.17348	144.355	0.0346429	0.00471386	No	0	4.15578
C130030K03Rik	7.17346	144.354	0.0346429	0.00472817	No	0	4.37966
Adam17	7.17339	144.346	0.0346429	0.00473084	No	0	4.41464
9330151L19Rik	7.17336	144.343	0.0346429	0.00471143	No	0	4.10681
Mina	7.17334	144.341	0.0346429	0.00473221	No	0	4.43213
Hydin	7.17333	144.34	0.0346429	0.00473249	No	0	4.43563
2210011C24Rik	7.1732	144.328	0.0346429	0.00470941	No	0	4.06133
Zfp831	7.17315	144.322	0.0346429	0.00470884	No	0	4.04734
Pfkfb1	7.1731	144.318	0.0346429	0.00470843	No	0	4.03684
Adcy7	7.17251	144.258	0.0346692	0.00474937	No	0	4.62803
4833428L15Rik	7.17247	144.254	0.0346692	0.00475004	No	0	4.63502
Vmn1r181	7.17245	144.253	0.0346429	0.00470477	No	0	3.92141
Rab38	7.17191	144.198	0.0346974	0.00479356	No	0	5.49875
Ccl4	7.17159	144.167	0.0346696	0.00476342	No	0	4.76795
Arl5b	7.17146	144.154	0.00116705	7.57905e-05	No	0.016538	4.77885
Shq1	7.17113	144.12	0.0346429	0.00466161	No	0	3.32045
Gucy1b3	7.17078	144.086	0.0346974	0.00477445	No	0	4.8694
Hoxb5os	7.17033	144.04	0.0346429	0.00466423	No	0	3.28967
Dydc2	7.16972	143.979	0.0346974	0.00478778	No	0	4.98484
Smc2os	7.16903	143.911	0.0346429	0.00470427	No	0	3.60657
Fbxo8	7.16859	143.867	0.0346429	0.00470499	No	0	3.57859
Gm20751	7.16852	143.86	0.0346429	0.00467049	No	0	3.2247
Fut9	7.16836	143.844	0.0346429	0.0047054	No	0	3.5646
E130102H24Rik	7.16831	143.839	0.0348391	0.004829	No	0	5.74154
Skil	7.16809	143.817	0.0155035	0.00180664	No	0.0518578	36.2092
Ccdc102a	7.16677	143.686	0.0348391	0.00482133	No	0	5.2507
Postn	7.16634	143.642	0.0348391	0.00482601	No	0	5.28568
Gm17762	7.16537	143.546	0.0346429	0.00471257	No	0	3.40718
Prl5a1	7.16339	143.349	0.0346429	0.00469008	No	0	3.0674
Rab7b	7.16289	143.3	0.0346429	0.00469211	No	0	3.05372
Bmpr1b	7.16271	143.282	0.0346429	0.00472077	No	0	3.29524
Mettl17	7.16262	143.273	0.0346429	0.00472107	No	0	3.29174
Slco4c1	7.16235	143.246	0.0346429	0.00472199	No	0	3.28125
Manba	7.16169	143.18	0.0350272	0.00487368	No	0	5.6215
Prkd2	7.16068	143.08	0.0350503	0.00488364	No	0	5.68796
Cd68	7.15914	142.927	0.0346429	0.00473347	No	0	3.16931
Dhrs3	7.15914	142.927	0.0346429	0.00473347	No	0	3.16931
Glt28d2	7.1587	142.884	0.0346429	0.00470971	No	0	2.94771
Ggt5	7.15757	142.772	0.0346678	0.0047395	No	0	3.12033
Zfp346	7.15723	142.738	0.0346429	0.00471616	No	0	2.91352
Fbln7	7.15707	142.723	0.0346429	0.00471682	No	0	2.9101
Magix	7.15424	142.443	0.0346429	0.0047295	No	0	2.84854
Mir3072	7.15328	142.348	0.0346692	0.00475695	No	0	3.0014
A730018C14Rik	7.15301	142.321	0.0346692	0.00475811	No	0	2.9944
2700049A03Rik	7.15217	142.239	0.0354435	0.00497731	No	0	6.65116
Mchr1	7.15203	142.225	0.0346696	0.00476228	No	0	2.96991
Dpf3	7.1513	142.153	0.035475	0.00498503	No	0	6.69561
Pik3ap1	7.15029	142.053	0.0346692	0.00474772	No	0	2.76989
Best1	7.14901	141.927	0.0346692	0.00475374	No	0	2.74595
Bmi1	7.14882	141.909	0.0346692	0.00475462	No	0	2.74253
Tcf7	7.14859	141.886	0.0346974	0.00477738	No	0	2.88946
Slc10a4	7.14858	141.885	0.000171614	8.32327e-06	No	0.0166999	3.91399
Mfge8	7.14843	141.87	0.0354944	0.00499852	No	0	6.39808
Nck2	7.1479	141.819	0.0354944	0.00500331	No	0	6.42607
Melk	7.14711	141.74	0.0355265	0.00501053	No	0	6.46805
Slc2a12	7.14699	141.728	0.0346974	0.00478464	No	0	2.85448
Pxn	7.14666	141.696	0.0346974	0.00478614	No	0	2.84748
D730005E14Rik	7.14644	141.675	0.0355503	0.00501657	No	0	6.50303
Mms22l	7.14584	141.616	0.0355698	0.00502203	No	0	6.53451
Adam5	7.14531	141.564	0.0346974	0.00479234	No	0	2.81949
Hacd4	7.14424	141.459	0.0356919	0.0050474	No	0	7.04783
Mir425	7.14392	141.428	0.0346974	0.0047782	No	0	2.65704
Pnmal1	7.14213	141.252	0.00309912	0.000266861	No	0.0115649	3.90539
Fstl4	7.14161	141.201	0.0346974	0.0047896	No	0	2.61943
Tas2r108	7.13942	140.988	0.0358422	0.00507952	No	0	6.85984
Snord87	7.13783	140.832	0.0348391	0.00482795	No	0	2.67957
Krt25	7.1377	140.819	0.0359036	0.00510457	No	0	7.36244
Lrrk1	7.13509	140.565	0.0359735	0.00512725	No	0	7.48555
Arhgap29	7.134	140.459	0.0359735	0.00513675	No	0	7.53684
Fancb	7.13283	140.345	0.0359735	0.00514691	No	0	7.59155
Psrc1	7.13088	140.155	0.0350049	0.0048626	No	0	2.56763
A930006K02Rik	7.13085	140.152	0.0359736	0.00515546	No	0	7.27611
Morn5	7.12969	140.04	0.0349736	0.00485029	No	0	2.44845
Nynrin	7.1289	139.963	0.0349843	0.00485444	No	0	2.43819
Chsy3	7.12756	139.833	0.0350049	0.00486149	No	0	2.42109
Ano5	7.12746	139.823	0.0361154	0.00519359	No	0	7.84119
Gm20815	7.12621	139.702	0.0148987	0.00172373	No	0.00272936	1.90139
Oas1g	7.12404	139.492	0.0361887	0.00522325	No	0	7.99849
Fkbp9	7.12394	139.483	0.0350503	0.00488065	No	0	2.37663
Vangl1	7.12172	139.268	0.0362605	0.00524334	No	0	8.1045
Ero1lb	7.12143	139.24	0.0204077	0.00249116	No	0.0056206	4.94819
4931406P16Rik	7.12135	139.232	0.0351784	0.00491205	No	0	2.4347
Skint6	7.12108	139.206	0.0351784	0.00491349	No	0	2.4312
Tyk2	7.11944	139.048	0.0112307	0.00123631	No	0.00818808	4.30915
Zfp296	7.11895	139.001	0.0363315	0.0052674	No	0	8.23102
Gm6812	7.11859	138.966	0.0351784	0.00492674	No	0	2.39972
Abhd3	7.11801	138.911	0.0351784	0.00491261	No	0	2.30824
Shd	7.11713	138.825	0.00621526	0.000616424	No	0.154625	60.3651
Cep78	7.11468	138.59	0.0364623	0.00529742	No	0	8.02821
Ctns	7.11366	138.492	0.015328	0.00177689	No	0.00289124	1.97662
Adat2	7.11112	138.249	0.0358588	0.00508772	No	0.00272936	22.0873
Mis18a	7.11106	138.243	0.0350272	0.00487323	No	0.00272936	14.1162
Zbp1	7.11084	138.221	0.0366173	0.00533105	No	0	8.20312
Lincpint	7.10967	138.109	0.0367142	0.00534795	No	0	8.65164
Ppp1r14c	7.10358	137.528	0.036108	0.00518362	No	0.00272936	24.3921
Mab21l2	7.10288	137.461	0.0369041	0.00540081	No	0	8.56343
Itpka	7.09692	136.895	0.0363185	0.00525992	No	0.00272936	26.1259
Col6a1	7.09461	136.676	0.0350503	0.00488486	No	0.00272936	11.7772
Acy3	7.09442	136.657	0.0363185	0.00526275	No	0.00272936	24.8157
B3gntl1	7.08982	136.222	0.037432	0.00551557	No	0	9.15111
A430105I19Rik	7.08866	136.113	0.0352321	0.00493693	No	0.00272936	11.8587
Vmn2r9	7.08788	136.039	0.0374559	0.00553271	No	0	9.23857
Rorc	7.08644	135.904	0.0359041	0.00510736	No	0	2.07089
B3gnt4	7.08643	135.903	0.0352505	0.00494218	No	0.00272936	11.6523
Gm10033	7.08353	135.63	0.0359735	0.00512449	No	0	2.04641
A830009L08Rik	7.08283	135.564	0.0376419	0.00557732	No	0	9.46594
1810041H14Rik	7.08103	135.395	0.0377643	0.00559831	No	0	9.94425
1700091H14Rik	7.08097	135.389	0.0359735	0.00513965	No	0	2.02542
Casp8	7.08053	135.348	0.0359735	0.00514222	No	0	2.02192
1700029N11Rik	7.07989	135.288	0.0351784	0.00492595	No	0.00272936	10.6316
Klhl25	7.07966	135.267	0.0359735	0.0051474	No	0	2.01492
Zfp597	7.07832	135.141	0.0359735	0.00515272	No	0.00289124	15.3267
Mirg	7.07813	135.123	0.0353728	0.0049647	No	0.00272936	10.9771
Elk3	7.07704	135.021	0.0359735	0.00514869	No	0.00289124	14.954
4930503E14Rik	7.07662	134.981	0.0359735	0.00515043	No	0	1.93892
Mettl20	7.07643	134.964	0.0359735	0.00514731	No	0.00289124	14.7967
Dck	7.07563	134.889	0.00657413	0.000661353	No	0.0672853	25.3783
Slit2	7.07475	134.807	0.00733658	0.000746405	No	0.0112412	4.48445
Stap2	7.07366	134.705	0.0361887	0.00522748	No	0.00289124	16.3643
Cped1	7.07289	134.633	0.036108	0.00518796	No	0	1.96245
Mast3	7.07177	134.529	0.00757757	0.000779546	No	0.046561	18.4022
Dfnb59	7.07143	134.497	0.037828	0.00567789	No	0	9.9312
Pglyrp1	7.07133	134.488	0.036108	0.00518242	No	0	1.90131
Ptpn14	7.07102	134.459	0.0361154	0.0051993	No	0	1.94846
Tm6sf1	7.07095	134.452	0.0368215	0.00537475	No	0.00289124	21.2057
Ackr4	7.07035	134.396	0.036108	0.00518842	No	0	1.89447
Sars2	7.06901	134.272	0.0369227	0.00540633	No	0.00289124	22.0137
Lrguk	7.06885	134.257	0.0361154	0.00519754	No	0	1.88421
Cpne7	7.06668	134.055	0.0354944	0.00500123	No	0.00272936	10.2215
2610008E11Rik	7.06514	133.912	0.0361154	0.00520089	No	0.00289124	13.8981
Tmem220	7.06121	133.548	0.00289444	0.000244955	No	0.00834995	2.55221
Kif26a	7.06105	133.533	0.0378508	0.00577513	No	0	10.8026
Tgfbr3	7.06105	133.533	0.0378508	0.00577078	No	0	10.3999
Zfp82	7.05856	133.302	0.0376419	0.00557324	No	0.00289124	27.2988
Cxcr5	7.05842	133.29	0.0363185	0.00526192	No	0	1.81582
Utp15	7.05705	133.163	0.0130043	0.0014651	No	0.0202387	10.141
Dab2	7.05593	133.06	0.0364445	0.00529207	No	0	1.84352
Rrm1	7.0485	132.377	0.037828	0.00568559	No	0.00289124	29.7131
Nt5dc2	7.04696	132.235	0.0361887	0.00522556	No	0.00289124	11.5998
1700125H20Rik	7.04614	132.16	0.0379532	0.0059055	No	0	11.0821
Spata9	7.04595	132.143	0.0367405	0.00535494	No	0	1.78055
Zfp963	7.04591	132.139	0.0379532	0.00590756	No	0	11.0926
1700061G19Rik	7.04182	131.765	0.0380377	0.00594864	No	0	11.6951
Lppr3	7.0418	131.763	0.0358719	0.00509462	No	0.00272936	8.9867
Gstcd	7.04111	131.7	0.0368184	0.00537151	No	0	1.71323
Kcnh4	7.04007	131.605	0.0368855	0.00539248	No	0	1.74557
Kcna7	7.03863	131.474	0.0380482	0.00597772	No	0	11.8456
Nod1	7.03798	131.414	0.0380482	0.00598366	No	0	11.8763
Plch2	7.03771	131.39	0.0363149	0.00525397	No	0.00289124	10.8932
C030037D09Rik	7.03675	131.303	0.0369041	0.00539959	No	0	1.68929
Gpr135	7.03481	131.126	0.0380482	0.00601266	No	0	12.0268
Zfp608	7.03397	131.05	3.33082e-05	1.31656e-06	No	0.019753	3.80475
Gm20871	7.03359	131.015	0.0189813	0.00229879	No	0	0.218734
Rnmtl1	7.03339	130.997	0.0111765	0.00122949	No	0.0199149	8.85005
Gm5532	7.03332	130.99	0.0370302	0.00543612	No	0	1.70709
Olfr704	7.03269	130.933	0.037039	0.00544021	No	0	1.70359
Kansl1l	7.02885	130.586	0.0371709	0.00546523	No	0	1.6826
Garem	7.02558	130.29	0.0372977	0.0054867	No	0	1.66511
Osbpl5	7.0243	130.174	0.00120591	7.9046e-05	No	0.0652034	16.02
4932415M13Rik	7.02302	130.059	0.00184366	0.000135956	No	0.00289124	0.801831
Dnajc16	7.01303	129.161	0.00991803	0.001076	No	0.0056206	2.38215
Cdsn	7.01225	129.091	0.0376119	0.00556146	No	0	1.56619
Il12rb2	7.01003	128.893	0.0376419	0.0055764	No	0	1.55593
Nlrc5	7.00927	128.825	0.0361154	0.00520592	No	0.00272936	7.62575
Nudt15	7.00814	128.724	0.0377777	0.00560318	No	0	1.57766
Zfp846	7.00516	128.459	0.037828	0.00562334	No	0	1.56366
Tnfaip3	7.00217	128.193	0.0388675	0.00631623	No	0	13.6238
Nphp4	7.00061	128.054	0.037828	0.00565442	No	0	1.54268
Chil6	6.99751	127.779	0.037828	0.00567573	No	0	1.52868
Pcdhb19	6.99659	127.698	0.0390014	0.00636627	No	0	13.4608
E2f2	6.99647	127.687	0.0369253	0.0054165	No	0.00289124	8.7908
Sorbs2	6.99453	127.516	0.0231778	0.0028803	No	0	0.250182
Ulk4	6.99222	127.312	0.036501	0.00531135	No	0.00272936	7.33208
1700013D24Rik	6.98868	127	0.037828	0.00573687	No	0	1.4902
Pm20d2	6.98511	126.685	0.0198038	0.00240543	No	0.00545872	3.39918
Gm20597	6.98223	126.433	0.0064405	0.000644979	No	0.0375861	12.4488
Usp18	6.97847	126.104	0.0378508	0.00579493	No	0	1.42256
Gm17026	6.97768	126.035	0.0379281	0.00581426	No	0	1.44473
Zglp1	6.97593	125.882	0.0379281	0.00582669	No	0	1.43773
Card9	6.97377	125.694	0.0373034	0.00549037	No	0.00289124	7.78989
Spata33	6.96284	124.745	0.0371385	0.00545765	No	0.00272936	6.64645
H2-K2	6.96212	124.683	0.0270559	0.00342997	No	0.0223205	17.5495
Traf3ip3	6.96181	124.657	0.0281926	0.00361257	No	0.0142943	12.086
Map2k6	6.96147	124.626	0.0241031	0.00302015	No	0.0056206	4.02489
C920021L13Rik	6.95984	124.486	0.0398263	0.00672282	No	0	15.3743
C920025E04Rik	6.95751	124.285	0.0156407	0.001825	No	0.0412641	19.3585
Kdr	6.9569	124.233	0.0399235	0.00675437	No	0	16.0175
Nmnat3	6.95518	124.084	0.0380482	0.00596287	No	0	1.33707
Pxylp1	6.95419	124	0.0380482	0.00597012	No	0	1.33365
Zgrf1	6.95166	123.782	0.0380482	0.00600241	No	0	1.34678
Tek	6.9512	123.743	0.0380482	0.00599212	No	0	1.32339
Pigc	6.95085	123.712	0.0401404	0.00681458	No	0	16.356
Adamtsl2	6.9508	123.708	0.037432	0.00552015	No	0.00272936	6.40158
Rph3al	6.94723	123.403	0.0402447	0.00684841	No	0	16.0669
Gm4532	6.94664	123.353	0.0381622	0.00603947	No	0	1.32929
Nfyc	6.94567	123.269	0.037432	0.00552351	No	0.00272936	6.19293
Pip5kl1	6.94403	123.13	0.0403026	0.00688277	No	0	16.7425
Gm3230	6.94374	123.104	0.0403026	0.00688578	No	0	16.7596
Slc9a2	6.94242	122.992	0.0403619	0.00689898	No	0	16.8348
Gxylt1	6.94104	122.874	0.037828	0.00565614	No	0.00289124	6.9555
1810062O18Rik	6.9361	122.454	0.037828	0.00570709	No	0.00289124	6.97877
Edrf1	6.92778	121.751	0.0378508	0.00575135	No	0.00289124	6.79337
Adhfe1	6.92719	121.7	0.037828	0.00562312	No	0.00272936	5.87149
Cdc42bpg	6.92458	121.48	0.0385349	0.00619212	No	0	1.2379
Nphp3	6.92345	121.385	0.0385349	0.00620078	No	0	1.23448
Fancg	6.92198	121.261	0.0385987	0.00622569	No	0	1.24883
Paqr6	6.92073	121.157	0.00237022	0.000185978	No	0.00272936	0.724357
Zfp787	6.92054	121.14	0.0412632	0.0071219	No	0	18.124
Aldh3a1	6.91974	121.074	0.0412923	0.00713006	No	0	18.1719
Fstl5	6.91913	121.023	0.00164317	0.000114689	No	0.0826901	18.96
Gm10373	6.9142	120.609	0.038741	0.00627215	No	0	1.20713
Pnlip	6.91009	120.267	0.0417253	0.00723015	No	0	18.7634
Ackr2	6.90943	120.212	0.0388564	0.00630924	No	0	1.19345
Tcf7l1	6.90797	120.09	0.0389242	0.0063343	No	0	1.20686
Sntg1	6.90417	119.774	0.0193914	0.00235386	No	0.00289124	1.57058
Fgl1	6.89991	119.421	0.0422303	0.00733688	No	0	19.4029
Evc	6.89816	119.276	0.0391062	0.00641164	No	0	1.17887
Peg10	6.89584	119.084	0.0391062	0.00641641	No	0	1.15583
Smad7	6.89414	118.944	0.0161914	0.00190155	No	0.00545872	2.46595
Cd207	6.89329	118.874	0.0391386	0.00643675	No	0	1.14899
Gpr45	6.89329	118.874	0.0391386	0.00643675	No	0	1.14899
Ttll4	6.8931	118.858	0.0391931	0.0064519	No	0	1.16488
Tmem91	6.89114	118.697	0.0425978	0.00742982	No	0	19.9672
Klhl8	6.88808	118.446	0.00222882	0.000171363	No	0.0115649	2.72175
Gm10400	6.8868	118.34	0.0392842	0.00648882	No	0	1.13189
Ppp3r2	6.88663	118.327	0.039295	0.0065038	No	0	1.14739
Otx2	6.88415	118.124	0.039295	0.00651015	No	0	1.12505
Kpna7	6.884	118.111	0.039295	0.00652506	No	0	1.14039
Plod2	6.884	118.111	0.039295	0.00652506	No	0	1.14039
Il1rap	6.88298	118.027	0.027134	0.00344398	No	0.00834995	5.51584
Ppp1r14a	6.88148	117.905	0.039295	0.00653178	No	0	1.11822
Tnf	6.88148	117.905	0.039295	0.00653178	No	0	1.11822
Trim62	6.87919	117.718	0.0117195	0.00130256	No	0.0361292	12.8784
2310034G01Rik	6.87469	117.351	0.039484	0.00658716	No	0	1.10112
Gpx2	6.87456	117.341	0.0395182	0.00660186	No	0	1.1159
Snord47	6.87192	117.126	0.0395302	0.00660986	No	0	1.09428
Scmh1	6.87076	117.032	0.0341397	0.00450413	No	0	0.318103
Smug1	6.86833	116.835	0.0190098	0.00230465	No	0.00578247	2.75295
Ch25h	6.86411	116.493	0.0384249	0.00611312	No	0.00289124	5.63899
Ccdc176	6.86191	116.316	0.0398003	0.00670635	No	0	1.08442
Ipw	6.8591	116.09	0.0398041	0.00671605	No	0	1.0635
Zik1	6.8591	116.09	0.0398041	0.00671605	No	0	1.0635
Tab1	6.85728	115.943	0.0346429	0.00460563	No	0	0.314753
Fbxo4	6.8566	115.889	0.0181823	0.00217812	No	0.0318036	13.766
5033404E19Rik	6.84696	115.117	0.02857	0.00366743	No	0	0.216335
Gm10649	6.8456	115.009	0.0402347	0.00684366	No	0	1.04594
Gm5166	6.84407	114.887	0.0402576	0.00685671	No	0	1.04244
Gja3	6.8376	114.373	0.0449286	0.008017	No	0	23.7014
Foxred2	6.83317	114.022	0.0405014	0.00693651	No	0	1.00537
Kdm8	6.82996	113.768	0.040618	0.00696432	No	0	0.998529
Haus3	6.82886	113.682	0.0385349	0.00619854	No	0.00272936	4.56177
Ccdc96	6.82011	112.995	0.0409386	0.00705034	No	0	0.978011
Trabd	6.8138	112.501	0.0227124	0.0028104	No	0.158465	73.4334
Zfp647	6.8119	112.353	0.0461525	0.00831154	No	0	25.6916
Dlg3	6.80921	112.144	0.0310853	0.00403749	No	0.0114031	7.31114
Ino80	6.80738	112.002	0.00329809	0.000286247	No	0.0825283	18.8643
Cbln4	6.80471	111.795	0.041495	0.00718709	No	0	0.947234
Ern1	6.79737	111.227	0.0390999	0.00640738	No	0.00272936	4.26084
Alkbh1	6.79572	111.1	0.00342051	0.000298948	No	0.0056206	1.32139
Ccna1	6.79217	110.828	0.0420472	0.0073004	No	0	0.923297
Igdcc4	6.78924	110.603	0.030111	0.00389495	No	0.00851183	5.0548
Gm12216	6.78786	110.497	0.0047103	0.000444908	No	0.0224824	5.43492
Col23a1	6.78715	110.442	0.0392367	0.00647446	No	0.00272936	4.1651
Ccdc79	6.77912	109.829	0.0425619	0.00742033	No	0	0.89936
Rtp1	6.77517	109.529	0.0427231	0.00747111	No	0	0.902518
Zfp709	6.77232	109.313	0.0311377	0.00404665	No	0	0.195546
4932441J04Rik	6.77128	109.234	0.0428933	0.00750739	No	0	0.895522
Enpp2	6.77032	109.162	0.0144594	0.00166329	No	0.0170237	5.69838
Spag1	6.76828	109.007	0.0395519	0.00662568	No	0.00272936	4.04384
Parp12	6.76771	108.964	0.0480127	0.00883687	No	0	28.7022
Lilr4b	6.76353	108.649	0.0431359	0.00756621	No	0	0.872003
Emilin2	6.75749	108.195	0.0434042	0.00762353	No	0	0.861744
Cyp2b9	6.75545	108.042	0.043442	0.00764296	No	0	0.858324
Clmp	6.75296	107.856	0.0208108	0.00255142	No	0.0163762	6.51166
Tnfsf15	6.74979	107.619	0.0109165	0.00119923	No	0.0287505	8.30036
Zfp618	6.74717	107.424	0.043818	0.00772242	No	0	0.844646
Prex1	6.7408	106.95	0.0230369	0.0028558	No	0.0115649	4.82882
Htr5b	6.74057	106.934	0.0440638	0.00780052	No	0	0.84305
Lman1l	6.72777	105.989	0.0445285	0.00791182	No	0	0.813869
Dhx35	6.7239	105.705	0.0470288	0.00856301	No	0.00578247	21.5231
Fam118b	6.72098	105.491	0.0502232	0.00942281	No	0	33.1378
Pigb	6.71614	105.138	0.0450495	0.008042	No	0	0.80457
Srpk3	6.71304	104.912	0.0505813	0.00952545	No	0	33.9529
Frmd6	6.71194	104.833	0.0153906	0.00178881	No	0.00578247	1.87445
Gm525	6.71188	104.828	0.0408261	0.00702168	No	0.00272936	3.59258
Glyctk	6.70964	104.665	0.035475	0.00498712	No	0.031318	19.355
Sult6b1	6.70488	104.32	0.0455284	0.0081413	No	0	0.779673
Dnase1l1	6.70205	104.116	0.0457315	0.00818455	No	0	0.783581
Olfr853	6.69987	103.959	0.0410781	0.00708372	No	0.00272936	3.47091
Caskin2	6.69937	103.923	0.0378508	0.00579344	No	0	0.263389
Olfm3	6.69789	103.817	0.00857125	0.00090453	No	0.0396679	9.9025
Slc47a2	6.69771	103.804	0.0458402	0.00821445	No	0	0.769414
Mastl	6.69235	103.418	0.0460932	0.00828426	No	0	0.769589
Phf2	6.69124	103.339	9.91909e-05	4.47755e-06	No	0.0168618	2.52266
Lima1	6.68932	103.201	0.00425517	0.000394171	No	0.0109174	2.34254
Mir7061	6.68489	102.885	0.0463006	0.00836165	No	0	0.759095
Shisa6	6.67486	102.173	0.0380482	0.00600444	No	0	0.25655
Wnk2	6.66744	101.648	0.00168757	0.000118556	No	0.0056206	1.02787
Lrch3	6.6658	101.533	0.0359735	0.0051518	No	0.0173474	10.0011
1700017B05Rik	6.66158	101.236	0.0472114	0.00860826	No	0	0.727611
Capn9	6.65726	100.933	0.0483578	0.0089114	No	0.00578247	13.4153
Bvht	6.65564	100.82	0.0473667	0.00866048	No	0.00545872	10.6111
Vhl	6.64988	100.419	0.0237965	0.00297705	No	0.0663366	23.6226
Slc16a14	6.64842	100.317	0.0476049	0.00872931	No	0	0.701022
Vmn2r28	6.6458	100.135	0.0343824	0.0045492	No	0	0.155924
Myocd	6.64577	100.133	0.00748266	0.000766943	No	0.00289124	0.694165
Dach1	6.64459	100.051	0.0156793	0.0018307	No	0.0139705	4.03865
Cep89	6.6433	99.9613	0.0541442	0.0104671	No	0	43.0462
Zmynd15	6.64145	99.8332	0.0429956	0.00752855	No	0.00272936	3.10159
9130409J20Rik	6.64136	99.8273	0.043414	0.00763476	No	0.00289124	3.37858
Adamts10	6.63993	99.7285	0.0479543	0.00882248	No	0	0.690763
Srebf1	6.63576	99.4405	0.00681221	0.000688922	No	0.016538	3.6438
Ptf1a	6.63211	99.1893	0.0438538	0.00773538	No	0.00289124	3.35121
3110001I22Rik	6.62744	98.8684	0.0484991	0.00897599	No	0	0.682136
Tnfrsf1b	6.62643	98.7991	0.00772598	0.000795985	No	0.042721	9.48394
Serpinb6c	6.62609	98.776	0.00888963	0.000942804	No	0.00834995	1.96906
Klra5	6.62446	98.6643	0.0485872	0.00900949	No	0	0.678637
Dnah8	6.62174	98.4785	0.0222307	0.00274742	No	0.00578247	1.9631
Dlx3	6.62145	98.4591	0.0487129	0.00904336	No	0	0.675139
Fkbp14	6.61942	98.3207	0.0487381	0.00905173	No	0	0.666826
Crebl2	6.61857	98.2628	0.0249832	0.00314825	No	0.00578247	2.0998
Slc35f2	6.61641	98.1154	0.0488822	0.00908591	No	0	0.663406
Eva1b	6.61126	97.7663	0.0495222	0.00924244	No	0.00578247	10.9981
Slc16a11	6.61114	97.758	0.0440638	0.00779852	No	0.00272936	2.95942
Tuba8	6.58644	96.0984	0.0362147	0.00523398	No	0.0114031	5.54454
Zswim4	6.58438	95.9614	0.011756	0.00130751	No	0.054286	12.8312
Gm16223	6.58213	95.8116	0.0369253	0.0054125	No	0	0.160207
Meaf6	6.57984	95.6601	0.00210214	0.000157773	No	0.198524	33.1461
Gm12238	6.56962	94.9843	0.0455346	0.00814586	No	0.00272936	2.74603
Pcdhb7	6.56333	94.5716	0.0513197	0.00972332	No	0	0.612173
Clec11a	6.56156	94.4552	0.0513197	0.00972976	No	0	0.605272
Lzts2	6.56035	94.3762	0.0554358	0.0108256	No	0.00818808	30.0174
Ssh1	6.56033	94.3747	0.0182758	0.00219487	No	0.0110793	3.0433
AI317395	6.55716	94.168	0.0458801	0.00822507	No	0.00272936	2.66388
Pcdhb14	6.54927	93.6544	0.0520664	0.00989503	No	0	0.59818
Cd46	6.54833	93.5934	0.037828	0.00569489	No	0	0.154589
Zfp143	6.54756	93.5429	0.0553424	0.0107881	No	0.00818808	23.739
Trim15	6.54569	93.4218	0.0521952	0.0099393	No	0	0.594682
Klhl17	6.54337	93.2719	0.0346429	0.00461773	No	0.0136468	5.39396
Fam53a	6.54136	93.1419	0.0270906	0.00343643	No	0.0136468	4.43866
Gm14858	6.53843	92.9527	0.0525641	0.0100295	No	0	0.587686
Hspb6	6.53544	92.7605	0.032842	0.00429555	No	0.00578247	2.18975
Fbxl18	6.53492	92.7269	0.0359036	0.00510391	No	0.0109174	4.62682
Vmn2r112	6.53475	92.7162	0.0527201	0.0100755	No	0	0.584188
Gm1564	6.53428	92.6863	0.0403026	0.00688071	No	0	0.195738
Zfp281	6.53319	92.6158	0.0135549	0.00154152	No	0.0343711	7.9647
Wnt6	6.53314	92.6126	0.0527201	0.0100803	No	0	0.577916
Styx	6.52647	92.1854	0.0218635	0.00269541	No	0.0171855	4.82035
Vwa9	6.51092	91.1974	0.0476521	0.00874519	No	0.00289124	2.66046
Acox3	6.50475	90.808	0.0578117	0.011443	No	0.00867371	24.6828
Pom121	6.49837	90.4077	0.0369253	0.00541791	No	0.00834995	3.47015
Mmp23	6.49624	90.2739	0.0545504	0.0105691	No	0	0.549207
Zhx2	6.49624	90.2739	0.0545504	0.0105691	No	0	0.549207
Soga1	6.49515	90.2059	0.00907252	0.000971884	No	0.14565	28.6783
Gdf15	6.49499	90.1961	0.0440525	0.00778379	No	0	0.212095
Uchl1os	6.49088	89.9393	0.0547587	0.0106238	No	0	0.5403
Poc1a	6.48684	89.6878	0.0549498	0.0106772	No	0	0.53688
Clca2	6.48402	89.5127	0.0551413	0.0107304	No	0	0.538712
Inhba	6.47798	89.1387	0.0385349	0.00619277	No	0.0221586	9.75275
Mcf2	6.47518	88.9658	0.0484991	0.00896838	No	0.00272936	2.3185
Gm3143	6.47309	88.837	0.0395027	0.00659628	No	0	0.14987
Gm9758	6.4683	88.5428	0.0557858	0.010932	No	0	0.523202
Vcan	6.46077	88.0814	0.056288	0.011051	No	0	0.521222
0610043K17Rik	6.45113	87.4949	0.0540277	0.0104399	No	0.00545872	5.97065
Gm10863	6.44936	87.3878	0.0494039	0.00921661	No	0.00272936	2.22275
9130409I23Rik	6.4296	86.1991	0.0556458	0.01089	No	0.00578247	6.47854
Fpr2	6.42944	86.1896	0.0578963	0.0114686	No	0	0.492425
Ifi27l2b	6.42083	85.6769	0.0584654	0.0116079	No	0	0.489738
Fam20c	6.4202	85.6392	0.0208751	0.00256088	No	0.0356435	8.31467
Mmp16	6.41379	85.2597	0.0513197	0.00971408	No	0.00289124	2.27728
1700112H15Rik	6.41147	85.1229	0.0590489	0.0117423	No	0	0.482742
AW549542	6.40906	84.9806	0.0514556	0.0097624	No	0.00289124	2.25979
Zfp58	6.40161	84.5431	0.0596163	0.0118681	No	0	0.471907
Kcnmb2	6.38031	83.3036	0.0469266	0.00853729	No	0.0346948	17.4025
Cd53	6.37713	83.1201	0.0612039	0.0122306	No	0	0.454809
Sytl4	6.36672	82.5229	0.0186117	0.0022465	No	0.00289124	0.63953
Trim43c	6.36182	82.243	0.0622694	0.0124624	No	0	0.44455
Gimap8	6.3615	82.2246	0.046817	0.00850669	No	0	0.153682
Pigt	6.35661	81.9466	0.0625734	0.0125422	No	0	0.441131
Ccl8	6.3416	81.0986	0.0634766	0.0127714	No	0	0.430872
Cfap70	6.33838	80.9177	0.0687559	0.0140788	No	0.0115649	25.8232
Kdm6a	6.33312	80.6228	0.0279918	0.00357699	No	0.121108	28.1408
Dip2a	6.33099	80.504	0.0430102	0.00753437	No	0.016538	6.32629
H6pd	6.3303	80.4656	0.0643266	0.0129668	No	0	0.426772
Ints5	6.32944	80.4179	0.0241788	0.00303221	No	0.0252117	5.50248
AU041133	6.31879	79.8263	0.0650453	0.0131512	No	0	0.419776
Pter	6.31857	79.8138	0.000425238	2.32282e-05	No	0.0139705	1.61679
Fsip1	6.31337	79.5266	0.0652977	0.013222	No	0	0.413774
Cnnm4	6.31331	79.5237	0.0423407	0.00736249	No	0.0138087	4.97555
Pcdhb2	6.30703	79.1782	0.0658413	0.0133421	No	0	0.41278
Trerf1	6.30349	78.9839	0.0451603	0.00806519	No	0	0.11768
Trim34a	6.30164	78.8828	0.066119	0.0134134	No	0	0.406935
Zfp280c	6.30105	78.8508	0.0662224	0.0134401	No	0	0.409281
Bbs10	6.29576	78.5622	0.0346429	0.00460269	No	0.00545872	1.41309
Bdh2	6.29411	78.4723	0.0346429	0.00469305	No	0.00578247	1.49453
Pikfyve	6.28837	78.1605	0.0134582	0.00152707	No	0.049151	8.32193
Ighmbp2	6.28271	77.8546	0.0674009	0.0137451	No	0	0.398787
Slc26a11	6.27149	77.2516	0.0680872	0.013916	No	0	0.389837
Taf6l	6.26706	77.0146	0.0633066	0.0127276	No	0.00578247	4.58955
1700034G24Rik	6.26363	76.8317	0.0687354	0.0140693	No	0	0.388293
Sh3rf1	6.26176	76.7324	0.00188011	0.000138787	No	0.0056206	0.696372
Hnf4g	6.25594	76.423	0.00551778	0.000535829	No	0.0170237	2.35189
Antxr1	6.25557	76.4035	0.00622442	0.000618617	No	0.0112412	1.59161
Shisa2	6.24407	75.7969	0.0701318	0.0144084	No	0	0.377798
Rwdd2a	6.23886	75.524	0.058102	0.0115181	No	0.00272936	1.61064
3200001D21Rik	6.22369	74.7337	0.0716272	0.01477	No	0	0.367304
Gys2	6.22369	74.7337	0.0716272	0.01477	No	0	0.367304
Gm16291	6.21966	74.5255	0.0515458	0.00978827	No	0	0.120158
1700041A01Rik	6.21879	74.4803	0.049617	0.00927103	No	0	0.110448
BC107364	6.21862	74.4716	0.0719559	0.0148432	No	0	0.36248
Tex26	6.21672	74.3739	0.0721292	0.0148954	No	0	0.363806
Arl6ip6	6.2004	73.5372	0.0467897	0.00849614	No	0.0142943	4.58255
Gm17019	6.19142	73.0806	0.0738459	0.015337	No	0	0.348801
Pdzd7	6.19142	73.0806	0.0738459	0.015337	No	0	0.348801
Rdh9	6.18599	72.8062	0.0198864	0.00241853	No	0.00272936	0.493289
Dynlrb2	6.1842	72.7161	0.0743989	0.0154713	No	0	0.345381
Slc39a10	6.18279	72.6449	0.00807671	0.000839175	No	0.0199149	2.69988
Pml	6.17933	72.471	0.0714289	0.0147074	No	0.00818808	6.54515
Bcl2a1d	6.1769	72.3487	0.0749218	0.0156085	No	0	0.341962
Htr6	6.1769	72.3487	0.0749218	0.0156085	No	0	0.341962
Aldh5a1	6.17657	72.3325	0.0488011	0.00906713	No	0.0171855	5.54662
Rgp1	6.16873	71.9406	0.049866	0.00934444	No	0.0285886	9.28404
Xylt2	6.16865	71.9365	0.035345	0.00495811	No	0.00289124	0.650495
Epsti1	6.16653	71.8308	0.0756817	0.0158242	No	0	0.339319
Unc93b1	6.16199	71.605	0.0758948	0.0158918	No	0	0.335123
Ppapdc2	6.16005	71.5088	0.0402082	0.00683609	No	0.181177	44.4004
Gm13547	6.15114	71.0686	0.0766252	0.0161203	No	0	0.332322
Zc3h12d	6.14865	70.9458	0.0630854	0.0126688	No	0.00272936	1.41572
Gm15319	6.14694	70.8621	0.0537252	0.0103536	No	0	0.103845
Vwa3a	6.13886	70.4664	0.0775326	0.0163406	No	0	0.324864
Utp14b	6.13108	70.0873	0.0640991	0.0129064	No	0.00272936	1.38153
Gse1	6.12864	69.9689	0.0527201	0.0100832	No	0.0231299	7.42995
Kcnq3	6.12675	69.8773	0.0213925	0.00263069	No	0.00867371	1.39395
Clcn5	6.12159	69.6275	0.0275691	0.00350967	No	0.00272936	0.506575
Celsr1	6.12008	69.555	0.060587	0.0120843	No	0.0712871	27.999
Ttc8	6.11904	69.5049	0.0791411	0.0167542	No	0	0.31833
Mettl15	6.11724	69.4181	0.0650431	0.0131458	No	0	0.143702
Trpm2	6.11554	69.3362	0.0230599	0.0028604	No	0.00289124	0.488953
Speer4c	6.11476	69.299	0.0793952	0.0168207	No	0	0.314605
Tlcd1	6.10285	68.7294	0.0766073	0.0161049	No	0.00867371	6.31063
Syt14	6.08275	67.7781	0.0916774	0.0201981	No	0.0218349	70.7177
Ccdc138	6.07623	67.4728	0.0824876	0.0176352	No	0	0.300839
Slc44a5	6.07223	67.286	0.0827298	0.0176996	No	0	0.297507
Map4k1	6.06401	66.9036	0.0538828	0.0103997	No	0.0202387	5.79633
Alg10b	6.0616	66.7918	0.0369253	0.00541006	No	0.0115649	2.16517
Psmc3ip	6.05634	66.5486	0.038741	0.00627157	No	0.0547716	10.7461
Mdm4	6.05612	66.5385	0.0356931	0.00505027	No	0.051071	9.08259
Pgr	6.05079	66.2932	0.0686603	0.0140488	No	0.00272936	1.2379
Fmo6	6.04942	66.2303	0.0485872	0.00900582	No	0.00834995	2.08597
F5	6.04764	66.1487	0.0526037	0.010045	No	0.0142943	3.84445
1810013L24Rik	6.03917	65.7614	0.00464924	0.000437024	No	0.0794977	8.54831
A430033K04Rik	6.03821	65.7178	0.00208198	0.000155584	No	0.0284267	2.81526
Scfd2	6.03794	65.7052	0.0189813	0.00229976	No	0.160915	22.0106
AI661453	6.02039	64.9109	0.0868958	0.018848	No	0	0.279851
Pkhd1l1	6.02039	64.9109	0.0868958	0.018848	No	0	0.279851
Mmel1	6.01682	64.7505	0.0870787	0.0189075	No	0	0.276989
Mlkl	6.01679	64.7491	0.0816591	0.0174148	No	0.00867371	5.29357
Dydc1	6.01056	64.47	0.0876399	0.0190692	No	0	0.276352
Pcdha10	6.00936	64.4164	0.0766018	0.0160979	No	0.00545872	2.67414
Acadsb	6.00648	64.2879	0.0132461	0.00149535	No	0.138132	16.7736
Ythdc2	6.00465	64.2064	0.0113682	0.0012568	No	0.054749	6.47297
Slc9a5	6.00117	64.0517	0.0902622	0.0198247	No	0.0163762	15.3148
St7	6.00029	64.0127	0.0204347	0.00249601	No	0.0056206	0.773148
Birc2	5.99654	63.8467	0.021378	0.00262582	No	0.123977	16.6309
Rxrb	5.99606	63.8255	0.00139473	9.3751e-05	No	0.232666	21.4429
Angptl1	5.9956	63.805	0.0346974	0.00476994	No	0.0199149	3.19721
Pnma1	5.9904	63.5755	0.0893218	0.01953	No	0	0.269356
Unc79	5.99001	63.5584	0.0725779	0.0150211	No	0.00272936	1.14739
Oas1c	5.98173	63.1946	0.0146874	0.00169595	No	0.262617	31.6812
2610305D13Rik	5.98131	63.1764	0.00257158	0.00020973	No	0.11801	11.2946
1700008C04Rik	5.97402	62.858	0.0434089	0.00763055	No	0.00272936	0.567735
6330409D20Rik	5.97396	62.8552	0.0117865	0.00131269	No	0.0631216	7.25266
Pus10	5.96902	62.6405	0.0910504	0.0200323	No	0	0.26236
Trip13	5.96902	62.6405	0.0910504	0.0200323	No	0	0.26236
Sycp3	5.96734	62.5676	0.0738459	0.0153395	No	0.00272936	1.10796
Tmem106a	5.96692	62.5491	0.0555787	0.0108661	No	0.0335617	8.09082
Gm16432	5.95832	62.1776	0.0920484	0.0202868	No	0	0.258862
Cacnb2	5.95541	62.0523	0.0391179	0.0064222	No	0.0518578	8.80256
Chrna5	5.95529	62.0469	0.0922515	0.0203386	No	0	0.256471
2810021J22Rik	5.94764	61.7187	0.000572097	3.26785e-05	No	0.0754733	6.34707
4930528A17Rik	5.94451	61.5852	0.0931743	0.0205986	No	0	0.253052
Prodh	5.94358	61.5453	0.040291	0.00686546	No	0.0163762	2.84575
Pot1a	5.94199	61.4778	0.0346429	0.00461899	No	0.0056206	0.851564
Rel	5.93536	61.1958	0.0814565	0.0173592	No	0.00545872	2.40322
Mrc2	5.93355	61.119	0.0942551	0.0208661	No	0	0.249632
Fcrlb	5.929	60.9264	0.0896877	0.0196373	No	0.0109174	6.3561
Ckap2	5.92161	60.6154	0.0511882	0.00967764	No	0.0875013	17.5885
Neil2	5.91361	60.2801	0.0960917	0.0213821	No	0	0.244869
Fhit	5.91333	60.2686	0.0361154	0.00520584	No	0.337213	49.3389
Gm11696	5.9125	60.2338	0.00364753	0.000324877	No	0.203128	18.8065
Pgm1	5.90642	59.9804	0.0833297	0.0178595	No	0.00545872	2.30177
Gm10516	5.90579	59.9544	0.0167215	0.00198029	No	0.0369386	4.22099
1700040L02Rik	5.90014	59.72	0.0957595	0.0212864	No	0.0144562	9.66884
Prr12	5.8997	59.7016	0.0232536	0.00289148	No	0.00578247	0.723188
Ppm1m	5.89445	59.4848	0.0405642	0.00695201	No	0.00272936	0.475484
Reep6	5.89012	59.3064	0.0782282	0.0165169	No	0	0.0977121
2210406O10Rik	5.88963	59.2864	0.0547587	0.0106269	No	0.0056206	1.18661
Fam114a1	5.88906	59.263	0.00218302	0.000165784	No	0.0366148	3.17168
Mocs3	5.8851	59.1006	0.039527	0.00660633	No	0.0358054	5.55012
Rrp1b	5.88257	58.997	0.0162723	0.00191352	No	0.188834	20.8328
Atp10b	5.88228	58.9853	0.0766252	0.0161148	No	0	0.0905589
Gm3264	5.88204	58.9754	0.0793952	0.0168235	No	0.00272936	0.996967
Ramp1	5.87934	58.865	0.107262	0.0244698	No	0.0289124	39.3222
Hepacam	5.87572	58.7176	0.0994343	0.0223295	No	0	0.232534
Lin52	5.87572	58.7176	0.0994343	0.0223295	No	0	0.232534
Klhl38	5.86552	58.3041	0.100518	0.0226186	No	0	0.230877
Ehf	5.86481	58.2753	0.0231529	0.00287545	No	0.0112412	1.33397
F730035M05Rik	5.8644	58.2587	0.00521306	0.000500305	No	0.0056206	0.526813
Cntnap4	5.85913	58.046	0.0506567	0.00955862	No	0.00578247	1.07035
Speer4a	5.85162	57.7448	0.0785682	0.0166006	No	0	0.0859615
Atp4a	5.85143	57.7371	0.101836	0.0229693	No	0	0.225695
Tmco4	5.83955	57.2638	0.0822972	0.0175883	No	0.00272936	0.944495
Kirrel	5.83708	57.1659	0.0923769	0.0203803	No	0.00818808	3.5541
Nova2	5.83221	56.9732	0.0225451	0.002788	No	0.0621503	6.96026
Parp16	5.8181	56.4187	0.084026	0.0180725	No	0.00289124	0.971172
2810410L24Rik	5.81394	56.2561	0.105721	0.0240139	No	0	0.216884
Gm4890	5.81256	56.2024	0.105757	0.0240302	No	0	0.215436
Plscr2	5.80473	55.8982	0.104012	0.0235549	No	0.0163762	9.52541
Cldn3	5.80028	55.7259	0.107012	0.0243966	No	0	0.213386
Nup214	5.79999	55.7147	0.0112471	0.00123896	No	0.0419116	3.97984
Otub2	5.78662	55.2008	0.0532428	0.0102214	No	0.00545872	0.937421
Fbxl4	5.78634	55.1902	0.100712	0.0226775	No	0.0115649	5.38932
Ces2b	5.78633	55.1898	0.108246	0.0247928	No	0	0.209888
Usp28	5.78488	55.1344	0.0962063	0.0214149	No	0.00818808	3.27425
Sp2	5.78462	55.1246	0.0175208	0.00208558	No	0.0576403	5.80462
Sly	5.78315	55.0683	0.0842168	0.0181272	No	0	0.0799074
Cad	5.77887	54.9053	0.0453935	0.00811029	No	0.00289124	0.444707
Rybp	5.77638	54.8106	0.0325826	0.00425453	No	0.546195	62.9029
Gm884	5.77457	54.7418	0.0872535	0.0189587	No	0.00289124	0.923507
Arsk	5.76498	54.3792	0.113739	0.0263358	No	0.0260211	20.0732
Mbd6	5.75944	54.1707	0.0351784	0.00491724	No	0.076422	8.98272
Sema7a	5.75754	54.0995	0.111304	0.0256286	No	0	0.202892
Speer4b	5.75754	54.0995	0.111304	0.0256286	No	0	0.202892
2810429I04Rik	5.75696	54.0777	0.111304	0.0256231	No	0	0.201757
Lincred1	5.74268	53.5449	0.112812	0.0260698	No	0	0.199393
Med23	5.73499	53.2604	0.0896436	0.019614	No	0.00272936	0.829057
AI467606	5.72748	52.9839	0.114418	0.0265277	No	0	0.195895
Chrm4	5.72182	52.7765	0.0986107	0.0221072	No	0	0.0978692
Gucy2e	5.71207	52.4208	0.116164	0.0269766	No	0	0.191499
Mgl2	5.70277	52.0839	0.0941171	0.0208284	No	0	0.0789653
Npc1l1	5.69643	51.8556	0.117642	0.0274625	No	0	0.188079
Cul4b	5.68662	51.5044	0.0217923	0.00268498	No	0.504927	47.4856
Ush2a	5.67978	51.2606	0.119643	0.0280114	No	0	0.185401
Zfp433	5.67614	51.1313	0.0980826	0.0219665	No	0	0.0802215
St6gal1	5.66531	50.749	0.0388811	0.00632138	No	0.125758	14.086
Ikzf1	5.66312	50.6722	0.121377	0.0285463	No	0	0.181903
2810454H06Rik	5.65731	50.4684	0.0782996	0.0165379	No	0.0219967	4.10354
Cyp2u1	5.65117	50.2541	0.107712	0.0246161	No	0.00867371	2.91394
Itpripl2	5.6488	50.1717	0.0511044	0.00965404	No	0.00289124	0.395132
Snord52	5.6473	50.1194	0.122919	0.0290393	No	0	0.17782
Nrip2	5.64289	49.9665	0.0660163	0.0133876	No	0.173312	26.345
Ift81	5.62858	49.4733	0.125151	0.029684	No	0	0.174907
Rgs20	5.6154	49.0235	0.0140343	0.00160563	No	0.104871	8.48337
Abhd2	5.60547	48.6871	0.113995	0.0264211	No	0.0109174	3.65215
Aldh1b1	5.60151	48.5539	0.106637	0.0242788	No	0.00578247	1.61406
Sh3bp5	5.60049	48.5193	0.0478306	0.00879247	No	0.191055	21.9847
6430573F11Rik	5.59597	48.3675	0.101189	0.0227927	No	0.00289124	0.741604
Abca16	5.5949	48.3319	0.128941	0.0308046	No	0	0.167561
Cckbr	5.5949	48.3319	0.128941	0.0308046	No	0	0.167561
Gmppa	5.59351	48.2852	0.0445466	0.00791841	No	0.109867	12.0526
Gm12596	5.5927	48.2582	0.129236	0.0309044	No	0	0.16791
Bcl7a	5.59152	48.2186	0.0246152	0.0030944	No	0.119305	10.3653
6330403A02Rik	5.58002	47.8358	0.0202122	0.00246576	No	0.155965	12.8868
Cnbd2	5.56916	47.4772	0.042348	0.00737339	No	0.109058	11.3123
Tmem177	5.55734	47.0898	0.133006	0.0321289	No	0	0.160722
Zfp773	5.55734	47.0898	0.133006	0.0321289	No	0	0.160722
Tmtc3	5.55518	47.0192	0.107955	0.024718	No	0	0.0659149
Mir6516	5.55438	46.9931	0.133421	0.0322594	No	0	0.160914
Agt	5.54269	46.6139	0.0755178	0.015767	No	0.0139705	2.02099
Gm8817	5.54045	46.5416	0.118548	0.0277011	No	0	0.0821494
Tomm6os	5.53781	46.4567	0.135383	0.0328366	No	0	0.157302
Fbxw16	5.53443	46.3479	0.135908	0.0329845	No	0	0.157416
Nek2	5.53443	46.3479	0.135908	0.0329845	No	0	0.157416
A530058N18Rik	5.51706	45.7932	0.107955	0.0247107	No	0.00289124	0.675139
Klhdc1	5.50822	45.5134	0.108794	0.0249349	No	0.00289124	0.668143
Dnah6	5.50593	45.4411	0.117195	0.0273228	No	0	0.0686279
Pms1	5.50306	45.3508	0.126491	0.0300465	No	0.0136468	4.25723
Ripk1	5.49866	45.2129	0.0407417	0.00699728	No	0.0114031	1.07727
Slc16a10	5.49509	45.101	0.129523	0.0310124	No	0.0163762	5.39274
Szt2	5.4864	44.8304	0.0573918	0.0113381	No	0.210161	22.816
Filip1l	5.47433	44.4569	0.0135916	0.00154879	No	0.0605315	4.23646
Rab40c	5.45106	43.7454	0.0616802	0.0123351	No	0.201092	21.5199
Gm11981	5.44882	43.6776	0.147367	0.0362577	No	0	0.143423
F2rl1	5.44744	43.6358	0.126316	0.0299954	No	0	0.0685494
Ralgps1	5.44674	43.6146	0.0478306	0.00879122	No	0.00289124	0.284299
Bhlhb9	5.43594	43.2892	0.0705288	0.0145006	No	0.0327523	3.73175
Lrrc40	5.43502	43.2618	0.090615	0.019909	No	0.2888	40.3105
Zfyve26	5.4337	43.222	0.141493	0.0346085	No	0.0245642	8.72345
Noxred1	5.43165	43.1607	0.14956	0.036922	No	0	0.140204
Rad51	5.43165	43.1607	0.14956	0.036922	No	0	0.140204
2610206C17Rik	5.4258	42.9862	0.150339	0.0371836	No	0	0.139925
Vwde	5.4258	42.9862	0.150339	0.0371836	No	0	0.139925
C4bp	5.42136	42.854	0.124273	0.0294159	No	0	0.0588401
Nup155	5.41014	42.5221	0.122409	0.0288633	No	0.00545872	1.17293
Asxl3	5.40935	42.4989	0.0825131	0.017647	No	0.0462598	5.65569
Etnk2	5.40826	42.4668	0.126606	0.0300835	No	0	0.0589972
Fam92b	5.40206	42.2845	0.153628	0.0381594	No	0	0.136427
1700047A11Rik	5.39276	42.0129	0.129103	0.0308628	No	0	0.0590757
Itgad	5.38462	41.7764	0.155725	0.0388653	No	0	0.133365
Gm13446	5.38038	41.654	0.120342	0.0282572	No	0.00272936	0.545709
Pcdhga3	5.37741	41.5682	0.0743836	0.0154625	No	0.248484	26.574
Nrtn	5.35923	41.0476	0.112812	0.0260601	No	0.0719572	11.2198
Arhgef6	5.35776	41.0059	0.00619878	0.000613247	No	0.100384	5.79737
Zfp62	5.35098	40.8135	0.0780567	0.0164688	No	0.374404	39.742
Edn1	5.34222	40.5665	0.134551	0.032594	No	0	0.055342
Fdxr	5.32944	40.2089	0.150339	0.0371594	No	0.0202387	5.65648
Slc20a2	5.32534	40.0948	0.146905	0.0361217	No	0.0163762	4.16278
Tlcd2	5.32371	40.0495	0.0318076	0.00415061	No	0.26817	18.2715
Ldb3	5.32327	40.0372	0.0611332	0.0122118	No	0.0316417	2.82633
Rpgrip1	5.32133	39.9834	0.140705	0.0343837	No	0	0.0583691
Gm17769	5.31581	39.8308	0.127449	0.0303127	No	0.00289124	0.535214
Hspa13	5.31214	39.7295	0.0777078	0.0163834	No	0.172597	17.2145
Figla	5.30791	39.6132	0.166873	0.0422214	No	0	0.123106
Tnk1	5.30791	39.6132	0.166873	0.0422214	No	0	0.123106
Adprhl1	5.29493	39.2583	0.0723889	0.0149601	No	0.00289124	0.283985
Oxnad1	5.2912	39.1571	0.104012	0.0235537	No	0.0218349	2.69474
Adam12	5.29049	39.1378	0.0336257	0.00441591	No	0.00545872	0.374187
Rasgef1c	5.28724	39.0498	0.151357	0.0375378	No	0	0.0650513
Ar	5.28501	38.9894	0.113016	0.0261255	No	0.0316417	4.22574
Maml3	5.282	38.9081	0.157212	0.0393239	No	0.0231299	6.28184
Fam205a1	5.28076	38.8748	0.170558	0.0434645	No	0	0.119687
Tmem179b	5.27517	38.7244	0.117637	0.0274525	No	0.063099	8.66531
BC051142	5.27073	38.6055	0.171988	0.0439568	No	0	0.118936
Hs3st1	5.27073	38.6055	0.171988	0.0439568	No	0	0.118936
Tmem2	5.2698	38.5805	0.028707	0.0036872	No	0.328144	20.7301
Nfatc4	5.26542	38.4636	0.151007	0.0374052	No	0	0.0582905
Cxcl5	5.26455	38.4403	0.149424	0.0368658	No	0	0.0557346
Slco5a1	5.26386	38.4219	0.0537252	0.010355	No	0.0332379	2.59907
Itga9	5.25877	38.2867	0.149133	0.0367714	No	0.0115649	2.4277
Sncaip	5.25744	38.2514	0.0749453	0.015619	No	0.00272936	0.263468
Gm5595	5.25677	38.2336	0.0569108	0.0111956	No	0.0573165	4.54218
Slfn2	5.25609	38.2156	0.147696	0.0363721	No	0	0.0518439
Cdh13	5.25275	38.1274	0.174414	0.0447779	No	0	0.116267
Fzd5	5.24817	38.0063	0.0569529	0.0112126	No	0.30201	23.614
Gja8	5.24488	37.9199	0.0418011	0.00724646	No	0.00289124	0.208239
Obscn	5.24191	37.8419	0.176008	0.0453206	No	0	0.115438
Sirpa	5.24191	37.8419	0.176008	0.0453206	No	0	0.115438
Tulp2	5.24079	37.8125	0.150706	0.0372964	No	0	0.0520794
Rbmx	5.23262	37.5989	0.0758197	0.0158646	No	0.355231	30.9853
4930572O03Rik	5.22356	37.3635	0.178517	0.0461833	No	0	0.112847
Wdr17	5.21173	37.0584	0.180169	0.0467884	No	0	0.11194
Klhl21	5.19999	36.7581	0.107712	0.0246216	No	0.319821	34.2099
Zic2	5.19647	36.6685	0.161453	0.0405807	No	0	0.0548709
C1ra	5.19325	36.5867	0.183176	0.0476806	No	0	0.109428
Prob1	5.18889	36.4765	0.160716	0.040359	No	0	0.0522364
Copg2	5.18331	36.3356	0.0413349	0.00714368	No	0.26567	17.1233
Nrarp	5.18303	36.3285	0.167295	0.0423772	No	0	0.0593897
Qser1	5.18108	36.2795	0.112599	0.0259787	No	0.0722809	7.80762
9330182O14Rik	5.18041	36.2626	0.184894	0.048352	No	0	0.108442
Magel2	5.18041	36.2626	0.184894	0.048352	No	0	0.108442
Abca13	5.17606	36.1535	0.162609	0.0409509	No	0	0.0515298
Pard3b	5.17358	36.0913	0.0532795	0.0102347	No	0.0330761	2.30514
Gtdc1	5.16991	35.9996	0.0483951	0.00892562	No	0.28598	19.0732
Inppl1	5.16262	35.8182	0.144122	0.0353498	No	0.00289124	0.451259
Fga	5.15526	35.6358	NA	0.0413777	No	0	0.0485813
Phtf2	5.13507	35.1407	0.0279425	0.00356568	No	0.247999	13.5803
Tfdp2	5.13267	35.0822	0.0499445	0.00936294	No	0.297662	19.2234
4930429B21Rik	5.12829	34.976	0.14792	0.0364496	No	0.00272936	0.41278
Kif16b	5.12314	34.8514	0.0454473	0.00812334	No	0.563306	34.8311
Atg2b	5.11583	34.6751	0.0564941	0.0111008	No	0.0719572	4.76121
Rnf182	5.11517	34.6592	0.177192	0.0457735	No	0	0.0558916
Gyk	5.1146	34.6456	0.130669	0.0313561	No	0.136468	15.3386
Plekha7	5.11386	34.6278	0.195985	0.0518177	No	0	0.101446
Nr1i3	5.11157	34.5729	0.150339	0.037194	No	0.00289124	0.426772
Pole	5.10748	34.4751	0.128941	0.0307901	No	0.0318036	3.47706
Pdzrn3	5.10386	34.3887	0.155248	0.0387149	No	0.00545872	0.815065
BC030499	5.0964	34.2114	0.180069	0.0467215	No	0	0.0547924
Gm4981	5.0964	34.2114	0.180069	0.0467215	No	0	0.0547924
9930111H07Rik	5.0952	34.1829	0.00755227	0.00077637	No	0.0224824	1.04243
Lrig3	5.0948	34.1734	0.198767	0.0528212	No	0	0.0991689
Speer4f1	5.0948	34.1734	0.198767	0.0528212	No	0	0.0991689
Urb1	5.0948	34.1734	0.198767	0.0528212	No	0	0.0991689
Zfp934	5.0948	34.1734	0.198767	0.0528212	No	0	0.0991689
Tmem200c	5.08234	33.8795	0.028274	0.00362514	No	0.0141324	0.740191
Tmbim7	5.07843	33.7877	0.201353	0.0537439	No	0	0.0979477
Arl13b	5.07634	33.739	0.119196	0.0278874	No	0.161909	15.2791
Pde6b	5.0715	33.6259	0.154789	0.0385768	No	0.00272936	0.388293
2610507I01Rik	5.07059	33.6047	0.039092	0.00640016	No	0.739423	41.2366
Zfp748	5.06296	33.4275	0.155946	0.038948	No	0.00289124	0.403515
F12	5.06187	33.4022	NA	0.0462389	No	0	0.0450831
Wdhd1	5.06187	33.4022	NA	0.0462389	No	0	0.0450831
4931429L15Rik	5.05917	33.3397	0.204409	0.0547898	No	0	0.0957493
Cd200r4	5.05917	33.3397	0.204409	0.0547898	No	0	0.0957493
Sema4c	5.04233	32.9527	0.189126	0.0496598	No	0	0.0523935
Col3a1	5.0414	32.9317	0.207251	0.0558182	No	0	0.0944495
Astn2	5.03918	32.8809	0.0678838	0.0138641	No	0.0404773	2.60079
C4b	5.03811	32.8565	0.0900862	0.0197655	No	0.163505	11.9209
Mat1a	5.03772	32.8477	NA	0.0477578	No	0	0.0447691
Mid1	5.03462	32.7771	0.0506319	0.00954559	No	0.00818808	0.484051
Mycn	5.02586	32.5789	0.189126	0.0496522	No	0.0260211	4.9858
Tbx3os2	5.02357	32.5272	0.192264	0.0506732	No	0	0.0513728
Zswim3	5.02236	32.4999	0.114774	0.0266276	No	0.421959	35.1615
Mllt1	5.02195	32.4905	0.11105	0.0255193	No	0.00818808	0.680583
4932414J04Rik	5.02194	32.4903	0.210531	0.0569094	No	0	0.0923297
Crnkl1	5.01691	32.3774	0.132069	0.0317847	No	1.00856	94.7956
Nipal1	5.0156	32.348	0.162493	0.0409038	No	0.00289124	0.384794
Fermt1	5.01453	32.3239	0.0338844	0.0044576	No	0.00851183	0.428709
Mc3r	5.00648	32.144	NA	0.0498702	No	0	0.0446906
Gm14169	5.00266	32.0591	0.213818	0.0580575	No	0	0.0909514
Nxpe4	4.99654	31.9233	0.174685	0.044874	No	0.00867371	1.21738
Coch	4.98527	31.675	0.1221	0.0287719	No	0.0056206	0.478747
Arid3a	4.98236	31.6111	0.056288	0.0110518	No	0.0576629	3.25425
Cnnm2	4.97819	31.5198	0.0747492	0.0155612	No	0.0224824	1.39218
Xk	4.97616	31.4755	0.0506567	0.00956177	No	0.031318	1.70304
Dcaf12l2	4.96362	31.2032	NA	0.0541527	No	0	0.0488953
Foxk1	4.96282	31.1858	0.0649508	0.0131142	No	0.0475322	2.73935
Pax8	4.96205	31.1692	0.2212	0.0604814	No	0	0.0874533
Adamts14	4.95572	31.0328	NA	0.053426	No	0	0.0446121
Cdan1	4.95545	31.0268	NA	0.0523136	No	0	0.041428
Zfp865	4.95308	30.9761	0.219299	0.0598606	No	0.0954108	26.9531
Galnt1	4.95188	30.9502	0.037828	0.00567647	No	0.280337	13.5539
Grin3b	4.94214	30.742	0.224688	0.0616738	No	0	0.0854905
C1qtnf2	4.93805	30.655	0.119638	0.0280011	No	0.00818808	0.629585
Umad1	4.92012	30.2764	0.180137	0.0467664	No	0.23419	27.9692
G530011O06Rik	4.90526	29.9662	0.0468614	0.00852186	No	0.203106	9.97006
Ppp4r1	4.90457	29.9517	0.104976	0.0238049	No	0.270067	17.7138
3110057O12Rik	4.89926	29.8417	0.232489	0.0643618	No	0	0.0820708
Ifi44	4.8766	29.3766	0.0674009	0.0137401	No	0.00272936	0.151876
Cntd1	4.87586	29.3617	NA	0.058361	No	0	0.0418206
Fkbp6	4.87586	29.3617	NA	0.058361	No	0	0.0418206
Clvs1	4.87453	29.3345	0.237131	0.0659782	No	0	0.080457
Spaca6	4.87453	29.3345	0.237131	0.0659782	No	0	0.080457
Tgtp1	4.87453	29.3345	0.237131	0.0659782	No	0	0.080457
Tasp1	4.87291	29.3016	0.0575885	0.0113901	No	0.579106	29.0031
Peli2	4.87127	29.2684	0.0814757	0.0173695	No	0.00818808	0.465775
Foxn2	4.86285	29.098	0.156266	0.0390754	No	0.0520423	4.40805
Ino80d	4.85994	29.0394	0.020619	0.00252478	No	0.0441554	1.79314
Pyhin1	4.85988	29.0381	NA	0.0605268	No	0	0.0445336
Speer4d	4.85414	28.9229	0.240763	0.0672886	No	0	0.0786512
Zcchc2	4.85256	28.8912	0.0868958	0.0188398	No	0.0114031	0.643578
AF357425	4.85006	28.8412	0.0829924	0.0177638	No	0.0927982	5.07842
9030617O03Rik	4.84881	28.8162	0.0849608	0.0183058	No	0.00851183	0.475667
Arel1	4.84806	28.8012	0.0409386	0.00704811	No	0.305824	13.7011
Cdh3	4.84301	28.7007	NA	0.059411	No	0	0.0380084
Klhl30	4.84301	28.7007	NA	0.059411	No	0	0.0380084
Dnase1	4.82721	28.3881	0.246063	0.0691089	No	0	0.0769589
Gm20110	4.82721	28.3881	0.246063	0.0691089	No	0	0.0769589
Itga3	4.82682	28.3802	0.0575788	0.0113795	No	0.631939	30.0589
Gcgr	4.81375	28.1245	NA	0.0618263	No	0	0.0382439
Prtg	4.81375	28.1245	NA	0.0618263	No	0	0.0382439
Mettl21e	4.80982	28.0478	0.1297	0.0310941	No	0.00289124	0.198416
Jade3	4.80658	27.9849	0.250088	0.070486	No	0	0.0752316
Pcdha5	4.80658	27.9849	0.250088	0.070486	No	0	0.0752316
Qtrtd1	4.7997	27.8518	0.08635	0.0186837	No	0.0894665	4.66812
Isy1	4.79937	27.8455	0.0885032	0.0192906	No	0.0793133	4.18251
Fam46a	4.79782	27.8155	0.106292	0.024184	No	0.0979783	5.58455
Gbp3	4.79409	27.7437	0.116674	0.0271482	No	0.0218349	1.31117
Gpc6	4.79403	27.7426	0.018892	0.00228464	No	0.243327	9.19693
Tceanc	4.78568	27.5825	NA	0.0654843	No	0	0.0418991
Npc1	4.78463	27.5624	0.080151	0.017008	No	1.32738	66.1098
Gpr174	4.78322	27.5354	0.0363873	0.00527824	No	0.307698	12.4405
Nfya	4.78202	27.5126	0.0437614	0.00770913	No	0.0195911	0.835251
4833422C13Rik	4.77721	27.421	0.255636	0.072542	No	0	0.0734608
Ciart	4.77721	27.421	0.255636	0.072542	No	0	0.0734608
Clec2d	4.77721	27.421	0.255636	0.072542	No	0	0.0734608
Olfr536	4.77721	27.421	0.255636	0.072542	No	0	0.0734608
Skint5	4.77721	27.421	0.255636	0.072542	No	0	0.0734608
Ovol1	4.77	27.2843	0.198767	0.0527944	No	0.00545872	0.559701
Nr4a3	4.76555	27.2003	0.203921	0.0546275	No	0.00818808	0.865164
Srd5a3	4.76193	27.1321	0.0267541	0.00338968	No	0.0698527	2.64941
Bcl2a1b	4.75631	27.0266	0.259486	0.0739915	No	0	0.071812
Numb	4.75448	26.9925	0.0466517	0.00845542	No	0.265233	11.089
Nhsl2	4.74851	26.8809	0.0351784	0.00491958	No	0.359071	13.9252
Tgs1	4.7469	26.851	0.0472114	0.00861062	No	0.381022	15.8452
Trmt2b	4.74553	26.8255	0.0458874	0.00822987	No	0.0844708	3.48679
Mast4	4.74517	26.8188	0.122919	0.0290396	No	0.0683958	3.93174
Taf5l	4.74297	26.7779	0.132069	0.0317924	No	0.118055	7.06843
Adcy3	4.73655	26.6589	0.113155	0.0261747	No	0.00867371	0.475641
Samt3	4.72423	26.4324	0.266276	0.0763213	No	0	0.0699626
Snora17	4.72423	26.4324	0.266276	0.0763213	No	0	0.0699626
Tgtp2	4.72423	26.4324	0.266276	0.0763213	No	0	0.0699626
Tmprss11g	4.72423	26.4324	0.266276	0.0763213	No	0	0.0699626
Tob2	4.71312	26.2296	0.207815	0.0559936	No	0.00578247	0.559701
Ccdc178	4.71279	26.2236	NA	0.068618	No	0	0.0346673
Dpp4	4.70822	26.1406	NA	0.0689426	No	0	0.0345102
Mib1	4.70822	26.1406	NA	0.0689426	No	0	0.0345102
AW554918	4.6968	25.9345	0.101305	0.0228265	No	0.00289124	0.146372
Amz1	4.69361	25.8772	0.16224	0.0408154	No	0.0142943	0.934001
Cd300lg	4.69052	25.8219	0.0883023	0.0192334	No	0.0552347	2.54982
Focad	4.68696	25.7581	0.127818	0.0304394	No	0.00545872	0.30418
Zfp521	4.68609	25.7427	0.15304	0.0379784	No	0.44717	27.1895
Igf1r	4.68125	25.6564	0.0694759	0.0142473	No	0.674908	28.6081
Gm3558	4.67583	25.5603	0.0644563	0.0129979	No	0.0136468	0.571068
Gm10471	4.66795	25.421	0.276649	0.0804996	No	0	0.0664645
Mup7	4.66795	25.421	0.276649	0.0804996	No	0	0.0664645
Pak4	4.66729	25.4093	0.0161621	0.00189566	No	0.019753	0.659149
Cstf2t	4.66046	25.2893	0.250239	0.0705477	No	0.0436697	5.75443
Acads	4.64806	25.073	0.0649508	0.0131222	No	0.210898	8.4826
Tmem194b	4.64708	25.0559	0.215149	0.0585213	No	0.00289124	0.26236
Tmco6	4.647	25.0546	0.228242	0.0628225	No	0.0115649	1.12505
Erap1	4.64648	25.0455	0.280231	0.0821151	No	0	0.0649728
Otc	4.64648	25.0455	0.280231	0.0821151	No	0	0.0649728
Plb1	4.64648	25.0455	0.280231	0.0821151	No	0	0.0649728
Serpine1	4.64648	25.0455	0.280231	0.0821151	No	0	0.0649728
Topors	4.6413	24.9558	0.0513197	0.00972566	No	0.410213	15.5823
Foxg1	4.61938	24.5794	0.0376154	0.00556483	No	0.0340473	1.18259
Tdrd1	4.61572	24.5172	0.037828	0.0056479	No	0.0141324	0.491431
Ahrr	4.60796	24.3857	0.287693	0.0851406	No	0	0.0629664
Hsd17b2	4.60796	24.3857	0.287693	0.0851406	No	0	0.0629664
Zfp791	4.60796	24.3857	0.287693	0.0851406	No	0	0.0629664
Gm13154	4.59032	24.0894	0.0900862	0.0197599	No	0.0109174	0.456458
1810024B03Rik	4.58848	24.0585	0.0813484	0.0173238	No	0.0231299	0.924501
Rad51d	4.58797	24.0501	0.0394622	0.00658052	No	0.549316	18.8183
Rpgr	4.58041	23.9245	0.0869181	0.018866	No	0.120254	4.85129
Entpd7	4.57736	23.8739	0.0674009	0.0137369	No	0.663159	24.9288
Pank1	4.57671	23.8631	0.0367405	0.00535736	No	0.461559	15.3142
Wdr25	4.57529	23.8396	0.188091	0.0493308	No	0.109683	6.70929
Fign	4.57424	23.8222	0.0599658	0.0119513	No	0.0358054	1.3147
F2	4.57075	23.7647	NA	0.0796305	No	0	0.0310906
Grid1	4.57075	23.7647	NA	0.0796305	No	0	0.0310906
Xirp1	4.57075	23.7647	NA	0.0796305	No	0	0.0310906
Ankrd6	4.56493	23.6691	0.0257142	0.00325402	No	0.872213	27.4573
Rhog	4.56334	23.643	0.169445	0.0430779	No	0.630644	34.2219
Etv3	4.56077	23.601	0.106393	0.0242151	No	0.0432067	1.82198
Kcnk2	4.55964	23.5824	0.10295	0.0232675	Yes	2.82714	117.443
Fli1	4.55226	23.4621	NA	0.0829791	No	0	0.0342747
A930017M01Rik	4.54382	23.3252	0.301248	0.0903218	No	0	0.0594682
Pm20d1	4.54382	23.3252	0.301248	0.0903218	No	0	0.0594682
Slc5a12	4.5398	23.2603	0.129403	0.0309542	No	0.00578247	0.262046
Taf4b	4.53486	23.1809	0.14792	0.0364473	No	0.00578247	0.279693
Pcsk7	4.52759	23.0643	0.20025	0.0532947	No	0.624022	37.4039
C3ar1	4.5247	23.0182	NA	0.084167	No	0	0.0313262
Chil1	4.52172	22.9706	0.306002	0.092138	No	0	0.0581335
Uba7	4.51944	22.9344	0.237305	0.0660634	No	0.00289124	0.230877
AI987944	4.51864	22.9216	0.236533	0.0656967	No	0.213628	15.9286
Spink5	4.5118	22.8132	NA	0.0852324	No	0	0.0309336
Xpnpep2	4.5118	22.8132	NA	0.0852324	No	0	0.0309336
Pcdhga11	4.5072	22.7406	0.150339	0.0371434	No	0.112758	5.19832
Nr2c2	4.49708	22.5817	0.0890132	0.0194423	No	0.0192674	0.716646
Itga4	4.49414	22.5357	0.0289408	0.00372381	No	0.335662	10.0065
Slc25a40	4.49298	22.5175	0.10222	0.0230784	No	0.0998983	3.83052
Plekhh3	4.49023	22.4747	0.220784	0.060334	No	0.0955275	6.03236
5430440P10Rik	4.48419	22.3808	0.0965837	0.0215355	No	0.0260211	0.972027
Zfp354c	4.4811	22.3329	0.230526	0.0635582	No	0.0820426	5.39762
Fam83d	4.47642	22.2606	0.180069	0.0467077	No	0.0112412	0.567657
4930447N08Rik	4.47497	22.2382	0.315799	0.0961385	No	0	0.0559701
P2rx5	4.47497	22.2382	0.315799	0.0961385	No	0	0.0559701
Nlrp3	4.47254	22.2009	0.245951	0.0690401	No	0.00289124	0.220382
Nyap2	4.46658	22.1093	0.0909858	0.0200043	No	0.0056206	0.205491
Acvr2a	4.46173	22.0351	0.122768	0.0289758	No	0.00818808	0.328911
Smek1	4.45733	21.9679	0.0407563	0.0070035	No	1.30717	39.7583
Pcdhb13	4.45621	21.951	0.117195	0.0273183	No	0.00289124	0.114339
C130079G13Rik	4.45528	21.9367	0.127856	0.0304582	No	0.0258593	1.03179
Ctsh	4.45232	21.8918	0.249435	0.0702452	No	0.00289124	0.215436
1700019L03Rik	4.44383	21.7633	NA	0.0922317	No	0	0.0314047
Stard7	4.43634	21.6506	0.0251416	0.00317012	No	0.836844	23.4247
Gm29683	4.42957	21.5494	0.129778	0.0311228	No	0.172111	6.68221
Hoxb2	4.42773	21.5219	0.107372	0.0245194	Yes	1.15757	41.7756
Dmrt1	4.42578	21.4928	NA	0.0938135	No	0	0.0308551
Rnf185	4.42438	21.4719	0.172658	0.0441826	Yes	0.584083	26.0822
Pi4k2b	4.42291	21.4501	0.255333	0.0723255	No	0.00289124	0.209888
Kcnk6	4.41803	21.3777	0.0134158	0.00152062	No	0.246982	6.5405
Aass	4.41299	21.303	NA	0.0933321	No	0	0.027671
Magee2	4.40121	21.1298	0.154178	0.038366	No	0.00545872	0.227143
Gm10220	4.40075	21.1231	0.332713	0.102709	No	0	0.052472
H2-Ea-ps	4.40075	21.1231	0.332713	0.102709	No	0	0.052472
Pdgfra	4.40075	21.1231	0.332713	0.102709	No	0	0.052472
Plg	4.40075	21.1231	0.332713	0.102709	No	0	0.052472
Sdr42e1	4.40075	21.1231	0.332713	0.102709	No	0	0.052472
Tiam1	4.40075	21.1231	0.332713	0.102709	No	0	0.052472
Tmem221	4.40075	21.1231	0.332713	0.102709	No	0	0.052472
Tmem87a	4.39977	21.1087	0.0767459	0.0161515	No	0.115281	3.69957
Lgals12	4.39322	21.0132	0.107953	0.0247013	No	0.00545872	0.194718
Gm20257	4.38886	20.9498	0.134641	0.032626	No	0.00272936	0.107735
Perp	4.38343	20.8711	0.198767	0.0528247	No	0.00851183	0.403515
LOC432842	4.37839	20.7982	0.255636	0.0725541	No	0.115488	7.19915
Ace	4.37794	20.7918	0.338065	0.104772	No	0	0.0512943
Creb3l3	4.37794	20.7918	0.338065	0.104772	No	0	0.0512943
Fgfr3	4.37794	20.7918	0.338065	0.104772	No	0	0.0512943
Gm14327	4.37794	20.7918	0.338065	0.104772	No	0	0.0512943
Lrrd1	4.37794	20.7918	0.338065	0.104772	No	0	0.0512943
Nfam1	4.37794	20.7918	0.338065	0.104772	No	0	0.0512943
Aph1c	4.37773	20.7888	0.0254911	0.00322386	No	0.214531	5.70906
Fbxl7	4.37177	20.7031	0.272306	0.0788759	No	0.253992	17.6691
Wdfy4	4.36464	20.601	NA	0.0983528	No	0	0.027514
Btd	4.36457	20.5999	0.196976	0.0521542	No	0.619564	27.848
Notch2	4.36083	20.5467	0.26719	0.0766846	No	0.00578247	0.384794
Pemt	4.35547	20.4704	0.10222	0.0230793	Yes	1.02012	33.4301
Dmbx1	4.35217	20.4237	0.150831	0.0373388	No	0.00272936	0.107971
Mob3a	4.33706	20.2109	0.0791407	0.0167336	No	0.371678	11.231
Tpbg	4.33047	20.1187	0.125636	0.0298245	No	0.110168	3.7448
Slc25a44	4.32953	20.1056	0.177993	0.0459938	No	0.47111	18.761
Igsf9	4.32785	20.0823	0.136953	0.0333316	No	0.00289124	0.103923
Ccnj	4.32037	19.9784	NA	0.110183	No	0	0.0489738
Cyp2c29	4.32037	19.9784	NA	0.110183	No	0	0.0489738
Ehd2	4.32037	19.9784	NA	0.110183	No	0	0.0489738
Hmcn1	4.32037	19.9784	NA	0.110183	No	0	0.0489738
Krt24	4.32037	19.9784	NA	0.110183	No	0	0.0489738
Nid2	4.32037	19.9784	NA	0.110183	No	0	0.0489738
Tmem81	4.32037	19.9784	NA	0.110183	No	0	0.0489738
Tst	4.31819	19.9483	0.209266	0.0564403	No	0.0250499	1.10891
Tmem45a2	4.31766	19.941	0.136715	0.0332529	No	0.00578247	0.202264
Purg	4.30383	19.7506	0.235965	0.065521	No	0.0329142	1.59354
Ubox5	4.30261	19.734	0.205561	0.0552383	No	0.00272936	0.122356
Gm29766	4.30027	19.702	NA	0.105552	No	0	0.0279065
Nup210	4.30027	19.702	NA	0.105552	No	0	0.0279065
Arhgap10	4.29717	19.6597	NA	0.11239	No	0	0.0478747
Elovl2	4.29717	19.6597	NA	0.11239	No	0	0.0478747
Nyx	4.29717	19.6597	NA	0.11239	No	0	0.0478747
Piezo1	4.29717	19.6597	NA	0.11239	No	0	0.0478747
A930004D18Rik	4.2866	19.5162	0.319683	0.0976195	No	0.0655046	5.74393
Apoa4	4.26701	19.2529	0.203779	0.0545586	No	0.00545872	0.223802
Wtip	4.26459	19.2208	0.113105	0.0261547	No	0.125712	3.8351
Spsb4	4.26436	19.2177	0.20664	0.0555755	No	0.16922	6.79649
Kansl1	4.26111	19.1744	0.183944	0.0479224	No	0.00272936	0.106244
Sertad2	4.26062	19.1679	0.0876231	0.0190589	No	0.506064	14.4349
Pafah2	4.25901	19.1466	0.200698	0.0534445	No	0.0655046	2.5561
Grik3	4.25866	19.1418	0.0708395	0.0145753	No	0.0682565	1.86605
Utp20	4.25819	19.1357	0.176988	0.0457072	No	0.233381	8.40912
Zfp27	4.25484	19.0913	0.256048	0.0727681	No	1.09736	53.3668
Mtmr9	4.23428	18.8211	0.209266	0.0564342	No	0.306309	11.8634
2200002J24Rik	4.23283	18.8023	NA	0.118749	No	0	0.0454757
Icos	4.23283	18.8023	NA	0.118749	No	0	0.0454757
Itgax	4.23283	18.8023	NA	0.118749	No	0	0.0454757
Pcdhga7	4.23283	18.8023	NA	0.118749	No	0	0.0454757
Xlr3b	4.23283	18.8023	NA	0.118749	No	0	0.0454757
Elmsan1	4.23119	18.7809	0.0159798	0.00186821	No	0.296295	6.75481
Zfp280d	4.22967	18.761	0.256048	0.0727385	No	0.0693897	3.22512
Farp1	4.22836	18.744	0.107372	0.0245124	Yes	0.817572	23.6119
Lhx1	4.22447	18.6936	NA	0.111779	No	0	0.0241729
F2r	4.22007	18.6366	0.132908	0.032085	Yes	14.7445	449.248
4930524B17Rik	4.20922	18.497	NA	0.121118	No	0	0.044455
Amn	4.20922	18.497	NA	0.121118	No	0	0.044455
Cyp27a1	4.20922	18.497	NA	0.121118	No	0	0.044455
Dsn1	4.20922	18.497	NA	0.121118	No	0	0.044455
Efemp2	4.20922	18.497	NA	0.121118	No	0	0.044455
Gfpt2	4.20922	18.497	NA	0.121118	No	0	0.044455
Helq	4.20922	18.497	NA	0.121118	No	0	0.044455
Smoc2	4.20922	18.497	NA	0.121118	No	0	0.044455
Cps1	4.20518	18.4452	NA	0.114123	No	0	0.0243299
Mllt6	4.20392	18.4292	0.175232	0.0450809	No	0.415996	13.8793
Mier3	4.19958	18.3738	0.268138	0.0771397	No	0.615672	28.636
Lekr1	4.19483	18.3134	NA	0.115187	No	0	0.0240944
Ccdc73	4.1922	18.28	0.298901	0.0894423	No	0.00289124	0.16791
Ryr3	4.16647	17.9569	0.239707	0.0669054	No	0.0056206	0.22388
Snn	4.15844	17.8573	0.207226	0.0557959	No	2.05171	70.8073
Ckmt2	4.1538	17.8	0.314775	0.095667	No	0.0136468	0.776253
Rab10os	4.15306	17.7908	0.27172	0.0786259	No	0.179027	7.78989
Osmr	4.1514	17.7703	0.271709	0.0786	No	0.338832	14.6873
Tmem202	4.14748	17.7221	0.178143	0.0460596	No	1.1847	37.0743
Wnk3	4.1445	17.6856	0.305836	0.0920224	No	0.00545872	0.290668
Sptlc1	4.14223	17.6578	0.155994	0.0389719	No	0.135726	3.99097
Taf15	4.14125	17.6458	0.181516	0.0471794	No	0.0404773	1.27026
Impad1	4.14079	17.6402	0.140472	0.0343161	No	0.0403154	1.1431
Aspm	4.13693	17.593	NA	0.128651	No	0	0.0419776
BC030500	4.13693	17.593	NA	0.128651	No	0	0.0419776
Car3	4.13693	17.593	NA	0.128651	No	0	0.0419776
Mpeg1	4.13693	17.593	NA	0.128651	No	0	0.0419776
Ppara	4.13693	17.593	NA	0.128651	No	0	0.0419776
S100pbp	4.13693	17.593	NA	0.128651	No	0	0.0419776
Ttpa	4.13693	17.593	NA	0.128651	No	0	0.0419776
Nek3	4.13638	17.5863	0.311719	0.0943127	No	0.219572	11.5515
Myo5b	4.13505	17.5701	NA	0.122478	No	0	0.0244084
Ttll10	4.13505	17.5701	NA	0.122478	No	0	0.0244084
Fgd4	4.13336	17.5495	0.0338379	0.00444634	No	0.822226	17.9912
Zdhhc17	4.12988	17.5072	0.138244	0.0336878	Yes	3.15899	87.9391
9430015G10Rik	4.12944	17.5019	0.263448	0.0753508	No	0.0605315	2.43477
Pdlim4	4.12717	17.4744	0.242547	0.0679557	No	0.65342	24.1656
Zfp641	4.12518	17.4503	0.313526	0.0950258	No	0.00272936	0.150463
C130074G19Rik	4.11978	17.3851	0.0902477	0.0198147	No	0.0056206	0.141382
Bmp4	4.11792	17.3627	NA	0.124316	No	0	0.0240158
Pkdrej	4.11792	17.3627	NA	0.124316	No	0	0.0240158
[truncated: 12,647 more rows]
