# Supplementary material for: Distinct and common expression of receptors for inflammatory mediators in vagal nodose versus jugular capsaicin-sensitive/TRPV1-positive neurons detected by low input RNA sequencing
Source: PLoS One. 2017 Oct 5;12(10):e0185985. doi: 10.1371/journal.pone.0185985 (PMC5628920; doi:10.1371/journal.pone.0185985)
Supplement: S2 Table — (XLSX) [file pone.0185985.s002.xlsx]

## Sheet: Sheet1
Official gene symbol	log2 (Fold change (Nodose/Jugular))	Fold change (Nodose / Jugular)	False discovery rate (FDR)	P value	Pass cutoff of Counts per million (CPM)>=10	Ave. CPM of Jugular	Ave. CPM of Nodose
Cyp1b1	12.4284	5512.32	0.00158638	1.479e-07	Yes	0	245.905
Snx31	11.5235	2943.78	0.00175976	1.61824e-06	Yes	0	104.066
Fam122b	11.2663	2463.19	0.00175976	3.70084e-06	Yes	0	93.5666
Cidea	11.2044	2359.79	0.00175976	3.54839e-06	Yes	0	76.9089
Taz	11.0385	2103.33	0.00175976	5.67404e-06	Yes	0	69.1522
Efcab6	10.96	1991.95	0.00175976	6.84924e-06	Yes	0	64.3807
Bcat1	10.9408	1965.68	0.00175976	6.72002e-06	Yes	0	60.4152
Zc3h12d	10.8947	1903.79	0.00180495	7.69017e-06	Yes	0	58.9571
Snca	10.5664	1516.39	0.00175976	5.05172e-07	Yes	0.0622738	302.703
Sh3d19	10.465	1413.46	0.00175976	3.51046e-06	Yes	0.0202108	135.911
Rftn2	10.4481	1396.95	0.00201024	2.14534e-05	Yes	0	39.1404
Alg8	10.4159	1366.11	0.00202272	2.21144e-05	Yes	0	36.8335
F2r	10.3921	1343.83	0.00175976	7.3301e-07	Yes	0.122906	503.23
S1pr3	10.3917	1343.42	0.00175976	8.09832e-07	Yes	0.102695	427.913
Unc5d	10.3794	1332.04	0.00208631	2.41192e-05	Yes	0	35.7759
Ing3	10.2756	1239.53	0.00175976	4.92319e-06	Yes	0.0218523	119.378
Eya1	10.2701	1234.79	0.00214701	3.13926e-05	Yes	0	32.9327
Cd1d1	10.2492	1217.04	0.00214701	3.24369e-05	Yes	0	31.989
C1ql3	10.2452	1213.7	0.00217217	3.46999e-05	Yes	0	33.3905
Obfc1	10.1692	1151.42	0.00175976	6.4314e-06	Yes	0.0202108	103.781
Diap3	10.1254	1116.95	0.00222199	4.20445e-05	Yes	0	28.373
Myl1	10.0692	1074.32	0.00175976	1.30866e-06	Yes	0.0841261	258.85
Supt3	9.99973	1023.81	0.00225105	5.47768e-05	Yes	0	25.2308
Ache	9.97202	1004.33	0.00175976	2.69273e-06	Yes	0.0420631	131.754
Npy2r	9.94262	984.07	0.00192514	1.05573e-05	Yes	0.0218523	90.3306
Aebp2	9.90965	961.838	0.00233589	6.79357e-05	Yes	0	23.7373
Hoxb5	9.90945	961.707	0.00192514	1.03961e-05	Yes	0.101054	366.841
Ptgir	9.85096	923.493	0.00175976	1.7855e-06	Yes	0.126189	313.281
P2rx2	9.79511	888.429	0.00175976	2.25856e-06	Yes	0.164969	395.268
Col6a5	9.76406	869.512	0.00175976	3.97515e-06	Yes	0.0639154	163.014
Tmem80	9.75134	861.878	0.00270052	9.29043e-05	Yes	0	20.309
Ccdc80	9.71686	841.523	0.00175976	2.3152e-06	Yes	0.274231	600.419
Trpc4	9.67046	814.892	0.00175976	6.42083e-06	Yes	0.0420631	105.64
Th	9.65184	804.442	0.00175976	2.60686e-06	Yes	0.289517	598.907
Hs3st4	9.64419	800.186	0.00294886	0.000113842	Yes	0	18.1954
Cckar	9.56086	755.277	0.00175976	3.43817e-06	Yes	0.602528	1162.27
Rgs9	9.55546	752.457	0.00214701	2.70698e-05	Yes	0.0218523	66.9615
Rbbp8	9.52871	738.629	0.00175976	6.70283e-06	Yes	0.0824846	172.279
Phox2b	9.47539	711.83	0.00175976	5.19421e-06	Yes	0.432634	802.009
Pcdh17	9.45662	702.63	0.00217217	3.47541e-05	Yes	0.0202108	58.9244
Fgf14	9.36434	659.096	0.00180495	8.19324e-06	Yes	0.1464	257.538
Ntrk2	9.27497	619.505	0.00196638	1.74325e-05	Yes	0.0857677	154.596
Qpct	9.27468	619.381	0.00222199	4.33086e-05	Yes	0.0218523	51.26
Nrsn2	9.26326	614.498	0.00195686	1.09527e-05	Yes	0.0622738	103.936
Nudt17	9.26313	614.443	0.00222199	4.3588e-05	Yes	0.0202108	47.8016
Maob	9.24876	608.352	0.00192514	1.05895e-05	Yes	0.102695	165.659
Ofd1	9.21908	595.963	0.00222757	4.77483e-05	Yes	0.0202108	46.0755
1700001L19Rik	9.211	592.635	0.00196638	1.61654e-05	Yes	0.0420631	71.2377
Tbx3	9.19808	587.352	0.00196638	1.83324e-05	Yes	0.0622738	104.571
Vip	9.19802	587.326	0.00187809	9.28015e-06	Yes	0.169894	251.616
Lbr	9.16555	574.254	0.00196638	1.54497e-05	Yes	0.0622738	97.8871
Zfp772	9.15	568.101	0.00196638	1.41853e-05	Yes	0.0824846	124.748
Smad7	9.10136	549.266	0.00200497	2.08385e-05	Yes	0.0420631	65.2968
Tppp	9.07768	540.325	0.00196638	1.63352e-05	Yes	0.0824846	117.328
Ap4s1	8.94451	492.68	0.00258075	8.27687e-05	Yes	0.0202108	36.5748
Hebp2	8.93906	490.824	0.00214701	3.18605e-05	Yes	0.0639154	86.5419
Syn3	8.93762	490.333	0.00214701	2.93195e-05	Yes	0.0420631	57.0282
Spryd4	8.93618	489.843	0.00214701	3.01328e-05	Yes	0.0420631	57.1979
Btc	8.82715	454.19	0.00285384	0.00010593	Yes	0.0218523	35.1947
Myo1b	8.82642	453.959	0.00214701	2.99762e-05	Yes	0.0639154	75.1522
Alg12	8.82199	452.568	0.00224962	5.30629e-05	Yes	0.0420631	55.312
Tcaf2	8.73062	424.795	0.00217717	3.52155e-05	Yes	0.0622738	67.5686
Tmc3	8.69317	413.91	0.00225087	5.34505e-05	Yes	0.0420631	47.4431
Cwc22	8.5641	378.487	0.0036839	0.000185466	Yes	0.0202108	27.1321
Clec2l	8.54804	374.297	0.00356398	0.000173144	Yes	0.0218523	27.5236
Habp4	8.51088	364.78	0.00379478	0.000201662	Yes	0.0218523	27.31
Uts2b	8.49171	359.965	0.00222199	4.14167e-05	Yes	0.126189	105.684
Art3	8.48878	359.235	0.00225131	5.91897e-05	Yes	0.0639154	56.9363
Cnksr2	8.46914	354.377	0.00264591	8.80656e-05	Yes	0.0622738	58.2534
Ackr3	8.44738	349.072	0.00270052	9.26538e-05	Yes	0.0420631	39.1957
Fam111a	8.43967	347.211	0.00401502	0.000235207	Yes	0.0202108	24.4866
Rnd2	8.35758	328.007	0.00425052	0.000261826	Yes	0.0218523	23.864
Tmem71	8.3059	316.465	0.00252927	7.92116e-05	Yes	0.102695	77.3981
Rpap1	8.19542	293.134	0.00472394	0.000314771	Yes	0.0437046	38.8444
Btd	8.02705	260.845	0.00572091	0.00045763	Yes	0.0202108	16.9511
Grhl1	8.0062	257.102	0.00375356	0.000197877	Yes	0.0639154	40.215
Phactr2	8.00464	256.825	0.00345068	0.000158588	Yes	0.22396	133.272
Dcdc2a	7.98949	254.142	0.00313464	0.000129465	Yes	0.213598	120.878
Gda	7.85465	231.465	0.00394875	0.000225556	Yes	0.0824846	44.5499
Qk	7.05712	133.17	0.0077291	0.000780821	Yes	0.497678	134.488
Dhx8	6.93132	122.049	0.00924921	0.00102443	Yes	0.169894	42.1114
C130046K22Rik	6.92186	121.252	0.0100018	0.00116094	Yes	0.258945	64.7705
Rpap2	6.89564	119.068	0.0119595	0.00154853	Yes	0.541383	138.848
B3galnt1	6.57454	95.3088	0.0139688	0.00211238	Yes	0.739695	140.481
Gsn	6.16412	71.7109	0.0217259	0.00433376	Yes	2.17866	302.812
Itm2a	6.07027	67.1946	0.021815	0.00436718	Yes	8.76872	1099.89
Sfmbt1	6.0112	64.4989	0.0252134	0.00542067	Yes	0.544666	67.0141
Gabpa	5.99455	63.7586	0.0248301	0.00530586	Yes	1.06584	128.058
Ikbip	5.88715	59.1845	0.0213562	0.00419197	Yes	0.435917	44.7214
Rock2	5.82446	56.6679	0.0510582	0.014195	Yes	0.646744	84.4922
Cml1	5.56718	47.4119	0.0298692	0.0069084	Yes	0.425555	33.988
Pstpip1	5.5179	45.8199	0.0396948	0.0102105	Yes	0.936366	76.5232
Nhlh2	5.37359	41.4584	0.0379183	0.00959446	Yes	0.427197	29.5401
Tnfrsf12a	5.35737	40.9947	0.0477014	0.0129833	Yes	2.79565	202.047
Trip11	5.27682	38.7688	0.0481555	0.0131456	Yes	1.86781	123.913
Lrrc42	5.22934	37.5137	0.0781554	0.0241476	Yes	0.545691	40.7187
Slitrk2	5.22328	37.3563	0.0428191	0.0113391	Yes	2.76314	168.133
Cd274	5.16171	35.7955	0.0541957	0.0152997	Yes	1.56772	94.9317
Ptchd1	5.08871	34.0293	0.0489535	0.0134182	Yes	48.2499	2631.66
Nrip3	5.00371	32.0823	0.066723	0.019893	Yes	7.57998	409.945
Ppat	4.98206	31.6046	0.0803199	0.0249661	Yes	2.13988	119.872
Kcnk3	4.96147	31.1567	0.0636674	0.0187868	Yes	0.326655	16.7102
Pcdh9	4.88561	29.5607	0.093451	0.0299364	Yes	4.194	221.829
Fxyd6	4.83647	28.5708	0.0913892	0.029114	Yes	11.5316	571.389
Rab3gap1	4.71671	26.2949	0.0846099	0.0265567	Yes	2.73994	116.105
Ercc4	-4.41984	0.0467191	0.0942985	0.0302606	Yes	88.5398	2.77674
Trim27	-4.51149	0.0438437	0.0924474	0.0295287	Yes	19.9819	0.57207
Syn1	-4.55767	0.0424623	0.0875537	0.0276571	Yes	64.1734	1.77643
Atp1a2	-4.59993	0.0412366	0.084749	0.0266115	Yes	36.3566	0.970173
Ganab	-4.63361	0.0402851	0.0941817	0.0301994	Yes	30.8365	0.771446
Dnajb1	-4.68564	0.038858	0.0855811	0.0269366	Yes	72.3154	1.75834
D2Wsu81e	-4.71422	0.0380959	0.0897156	0.0285223	Yes	48.3552	1.12405
Uba5	-4.73979	0.0374267	0.0919765	0.0293611	Yes	30.3153	0.680506
Asb13	-4.74451	0.0373045	0.0788498	0.0244209	Yes	53.7926	1.25595
Strada	-4.7593	0.0369239	0.0768023	0.0236508	Yes	23.6021	0.545301
Gfra1	-4.76874	0.0366831	0.085397	0.0268548	Yes	67.2258	1.49551
Cnp	-4.77796	0.0364495	0.072736	0.0220798	Yes	39.5593	0.91067
Clint1	-4.78092	0.0363748	0.0906657	0.0288497	Yes	49.238	1.05982
Dusp1	-4.8059	0.0357504	0.0649163	0.0192582	Yes	65.8285	1.51217
Vps26b	-4.8707	0.0341802	0.0635815	0.0187437	Yes	34.1271	0.736703
Kcna2	-4.90298	0.0334237	0.0609801	0.0177096	Yes	52.8483	1.11542
Wdr77	-4.91457	0.0331564	0.066723	0.0198937	Yes	68.7896	1.39971
Robo2	-4.99729	0.0313088	0.0769512	0.023711	Yes	168.465	2.99905
Rmdn1	-5.00836	0.0310695	0.0923973	0.0295041	Yes	16.5106	0.269637
Ebf3	-5.05726	0.0300339	0.0635136	0.018717	Yes	14.0542	0.248247
Fut8	-5.06039	0.0299688	0.0667206	0.0198806	Yes	36.0067	0.624248
Rnf122	-5.06345	0.0299054	0.0495305	0.0136271	Yes	54.3899	1.0204
Cpne9	-5.07634	0.0296394	0.0509237	0.0141451	Yes	22.8755	0.420205
Zcchc7	-5.10714	0.0290134	0.0896869	0.0285048	Yes	55.0939	0.80891
Aga	-5.11007	0.0289544	0.0901559	0.0286791	Yes	65.3598	0.9541
Prune	-5.11284	0.028899	0.0574573	0.0164722	Yes	29.3417	0.50181
Bcas3	-5.12082	0.0287395	0.0613594	0.0178598	Yes	77.422	1.28998
Snapc1	-5.12417	0.0286728	0.0489525	0.0134133	Yes	19.7314	0.347935
Pard6a	-5.13412	0.0284758	0.0614986	0.0179232	Yes	41.885	0.686472
Diap2	-5.16529	0.0278671	0.0570369	0.0163251	Yes	20.9359	0.339249
Wsb2	-5.17099	0.0277573	0.0885339	0.0280476	Yes	63.382	0.86452
Syt9	-5.19016	0.0273909	0.0653857	0.0194036	Yes	143.084	2.15929
Prdm2	-5.19831	0.0272366	0.0460344	0.0124721	Yes	15.557	0.256932
Prkar2b	-5.20192	0.0271686	0.0679121	0.0203369	Yes	278.523	4.09005
Atpaf1	-5.21969	0.0268359	0.0801917	0.0249113	Yes	43.3127	0.580756
Usp31	-5.258	0.0261326	0.0455562	0.0123086	Yes	44.724	0.697229
Wbscr22	-5.26777	0.0259564	0.0500111	0.013778	Yes	15.3536	0.230163
Taf1	-5.27492	0.0258281	0.0491074	0.0134699	Yes	47.408	0.711232
Cwf19l2	-5.35043	0.0245109	0.0688447	0.0206868	Yes	37.4628	0.456308
Cntn2	-5.39466	0.0237709	0.0481837	0.0131623	Yes	53.5277	0.707213
1810030O07Rik	-5.41255	0.0234779	0.039789	0.0102606	Yes	48.9226	0.67046
Zscan29	-5.43852	0.0230591	0.0361626	0.00897827	Yes	35.5149	0.485087
Neu1	-5.49389	0.0221909	0.0363398	0.0090392	Yes	19.1406	0.246237
Angel2	-5.50216	0.022064	0.0401368	0.0103841	Yes	27.0078	0.33387
Mpdz	-5.52791	0.0216736	0.0559762	0.0159433	Yes	21.3955	0.228154
Caskin1	-5.57789	0.0209357	0.0366813	0.00915835	Yes	19.7203	0.230163
Actr8	-5.58894	0.020776	0.055175	0.0156563	Yes	29.148	0.290378
Stat6	-5.59376	0.0207067	0.0404158	0.0104939	Yes	96.7931	1.08056
Lnx1	-5.59551	0.0206816	0.0365142	0.00910983	Yes	20.0832	0.230163
Zfp639	-5.63903	0.0200671	0.0377218	0.00950606	Yes	114.726	1.24726
Nrbf2	-5.66817	0.0196657	0.0505796	0.0140006	Yes	46.3719	0.435567
BC003965	-5.66882	0.019657	0.0330446	0.00791763	Yes	74.3045	0.812929
Dido1	-5.70181	0.0192125	0.0331918	0.00795911	Yes	34.3406	0.361999
Kalrn	-5.73315	0.0187997	0.0284943	0.00646842	Yes	64.992	0.69049
Palm	-5.77183	0.0183023	0.0437066	0.0116622	Yes	26.0833	0.228154
Eif2ak3	-5.78235	0.0181694	0.0432344	0.0114918	Yes	18.325	0.159254
Ntrk1	-5.86128	0.017202	0.0233247	0.00478991	Yes	60.3307	0.590802
Adgrg1	-5.86155	0.0171987	0.0481837	0.013159	Yes	99.3834	0.746687
Man1a2	-5.8661	0.0171447	0.0270317	0.0060006	Yes	24.1741	0.225496
Errfi1	-5.86949	0.0171044	0.0396594	0.0101853	Yes	15.4526	0.124448
Cpne1	-5.87872	0.0169954	0.0418937	0.0110105	Yes	34.8512	0.273006
Gm11549	-5.87953	0.0169858	0.0265875	0.00585986	Yes	12.1421	0.111743
Med18	-5.9337	0.0163598	0.0215528	0.00428002	Yes	23.5574	0.217459
Fam134a	-5.95488	0.0161214	0.0377139	0.00950056	Yes	30.4466	0.227505
Vps4b	-5.97649	0.0158817	0.0269371	0.00596704	Yes	178.457	1.47665
Ddx27	-5.97928	0.015851	0.0223423	0.00450763	Yes	12.6452	0.109734
Dgkz	-5.98277	0.0158128	0.0249057	0.00532897	Yes	244.706	2.06143
Gfra2	-5.9886	0.0157489	0.0284212	0.00643889	Yes	81.7962	0.655747
Syngr2	-6.07906	0.0147918	0.0323362	0.00769363	Yes	16.6808	0.113753
Cdh1	-6.09333	0.0146462	0.0227607	0.00461537	Yes	187.194	1.43718
Prorsd1	-6.13039	0.0142748	0.0311105	0.00728731	Yes	31.8691	0.207413
Tmem106b	-6.15392	0.0140438	0.0209435	0.00407529	Yes	51.1107	0.375353
Ctnnb1	-6.15429	0.0140402	0.0195678	0.00364988	Yes	160.983	1.21103
Prkca	-6.17333	0.0138562	0.0245411	0.00522581	Yes	219.401	1.49538
Aar2	-6.19357	0.0136632	0.0206612	0.00399509	Yes	26.8367	0.188681
Zfp943	-6.20454	0.0135597	0.0284697	0.00645783	Yes	18.4688	0.113753
Rgs7bp	-6.35998	0.0121746	0.0154785	0.00253414	Yes	253.398	1.63189
Nacc2	-6.37392	0.0120576	0.0140741	0.00213989	Yes	123.217	0.804954
Usp7	-6.3824	0.0119868	0.0150006	0.00237936	Yes	102.236	0.649008
Suco	-6.39851	0.0118538	0.0160162	0.0026609	Yes	41.2183	0.250905
Senp5	-6.4068	0.0117859	0.0136543	0.00203044	Yes	30.4497	0.192699
Apod	-6.41566	0.0117137	0.0179269	0.00315885	Yes	50.7731	0.293748
Lhfpl5	-6.43068	0.0115924	0.0229998	0.00468531	Yes	22.212	0.113753
Zfp710	-6.4335	0.0115697	0.0153443	0.00249777	Yes	34.1227	0.202745
Amigo1	-6.43812	0.0115327	0.014115	0.00216871	Yes	103.406	0.628267
Sh3bp5l	-6.50326	0.0110236	0.0213562	0.0041929	Yes	25.8619	0.124448
Acsl6	-6.52008	0.0108959	0.0140663	0.00213631	Yes	19.1842	0.105716
Zfyve28	-6.53894	0.0107543	0.0142629	0.00220473	Yes	57.8712	0.313129
Ireb2	-6.54004	0.0107462	0.0118662	0.00152228	Yes	38.0534	0.219468
Azin2	-6.54841	0.0106839	0.0215998	0.00430143	Yes	45.6901	0.207413
Rad17	-6.55102	0.0106647	0.0212777	0.0041619	Yes	54.3902	0.248896
Ubtf	-6.5545	0.0106389	0.0127416	0.00176527	Yes	19.8992	0.109734
AW209491	-6.57816	0.0104659	0.0125547	0.00169949	Yes	84.9103	0.462336
A130010J15Rik	-6.58913	0.0103866	0.0132941	0.00194714	Yes	21.3897	0.111743
Sesn1	-6.61053	0.0102337	0.0130527	0.00187649	Yes	26.1348	0.134494
Vps37a	-6.6162	0.0101936	0.0132177	0.00192633	Yes	26.4321	0.134494
Ttc19	-6.63965	0.0100292	0.0189436	0.00346869	Yes	19.4649	0.0829652
Kmt2a	-6.69426	0.00965666	0.0126342	0.00172681	Yes	35.3355	0.16794
Mrps23	-6.69773	0.00963344	0.0112406	0.00140822	Yes	26.9311	0.132485
Slc4a4	-6.74309	0.00933526	0.0101286	0.00118411	Yes	69.1635	0.33523
Vwa9	-6.75167	0.00927992	0.00998043	0.00115538	Yes	44.4365	0.213441
Abr	-6.80536	0.00894095	0.0122014	0.00160623	Yes	82.92	0.354611
Gas2	-6.81224	0.0088984	0.011216	0.00140121	Yes	20.5726	0.0889929
Ipo13	-6.82458	0.00882262	0.0113258	0.00142299	Yes	15.2512	0.0642331
Rnf145	-6.8446	0.00870101	0.0155736	0.00256704	Yes	31.2662	0.113753
Polr3gl	-6.84691	0.00868707	0.0111065	0.00137511	Yes	25.3778	0.105716
Bhlhb9	-6.86528	0.00857716	0.00955251	0.00107744	Yes	30.8701	0.132485
Tshz1	-6.88993	0.0084319	0.0154303	0.00252185	Yes	24.292	0.0829652
Utrn	-6.92548	0.00822663	0.00992904	0.00114261	Yes	110.056	0.439586
Iffo1	-6.93209	0.00818903	0.00998679	0.00115827	Yes	22.6966	0.0889929
Sgpp1	-6.9504	0.00808576	0.00927737	0.00102928	Yes	34.0955	0.134494
Bpgm	-6.97236	0.00796361	0.00837596	0.000890229	Yes	27.4277	0.107725
Terf2ip	-6.97521	0.00794788	0.00754041	0.000745515	Yes	42.4866	0.171958
Ppp4r1	-6.97787	0.00793324	0.00814728	0.000856809	Yes	44.5152	0.175976
Inadl	-7.0519	0.00753644	0.0066838	0.000617531	Yes	50.669	0.194709
Gmpr	-7.05566	0.00751681	0.00825009	0.000869928	Yes	24.721	0.0889929
Gga2	-7.06275	0.00747999	0.00725544	0.000699434	Yes	34.6295	0.128466
Cul4b	-7.07509	0.00741626	0.00670084	0.000624644	Yes	68.0597	0.254923
Aff3	-7.0774	0.00740442	0.00840007	0.000893574	Yes	25.4521	0.0889929
Dlgap4	-7.09245	0.00732758	0.00790157	0.000811815	Yes	24.4242	0.0849744
Lcmt1	-7.1322	0.00712841	0.0123358	0.00164003	Yes	43.4684	0.124448
Slc4a11	-7.14554	0.00706281	0.0124837	0.00167713	Yes	59.0679	0.16593
Neil1	-7.15833	0.00700048	0.00765639	0.000765925	Yes	19.758	0.0642331
2900008C10Rik	-7.195	0.00682478	0.00815117	0.000858738	Yes	14.3731	0.0434918
Smek2	-7.20785	0.00676425	0.00647049	0.000580528	Yes	45.6315	0.149208
Ulk2	-7.22264	0.00669529	0.00614086	0.000520994	Yes	84.4043	0.277674
Tbc1d1	-7.24445	0.00659484	0.0116375	0.00147977	Yes	18.038	0.045501
Anxa11	-7.25729	0.00653639	0.00583805	0.000475053	Yes	47.7987	0.153226
Mrm1	-7.2606	0.00652141	0.0109231	0.00134112	Yes	35.307	0.0910021
Ppp1r1a	-7.27138	0.00647288	0.00685642	0.000648822	Yes	22.3446	0.0662423
Fech	-7.27636	0.00645057	0.00668831	0.000618572	Yes	21.7028	0.0642331
Psmg1	-7.30636	0.0063178	0.00652999	0.000589318	Yes	22.2526	0.0642331
A830018L16Rik	-7.31474	0.00628123	0.00670084	0.000626448	Yes	78.1921	0.225496
Prrc2a	-7.32123	0.00625301	0.010594	0.00127412	Yes	19.0776	0.045501
Atxn2l	-7.34459	0.00615258	0.00996466	0.00115129	Yes	26.1831	0.0622239
Zfp637	-7.34637	0.00614499	0.0100974	0.00117768	Yes	28.6247	0.0682516
Tenm4	-7.36343	0.00607278	0.00996466	0.00115107	Yes	29.0682	0.0682516
Ppargc1a	-7.36404	0.00607019	0.0102901	0.00121324	Yes	19.8788	0.045501
Lrrc8d	-7.3832	0.00599014	0.00602259	0.000500177	Yes	60.7457	0.16794
Atg4a	-7.40698	0.0058922	0.00488492	0.000339476	Yes	59.9077	0.171958
Rcbtb1	-7.40779	0.00588887	0.00500981	0.000354652	Yes	45.8805	0.130475
Txndc5	-7.4318	0.00579168	0.00934306	0.00103876	Yes	20.766	0.045501
Umps	-7.43574	0.00577589	0.00572412	0.000459262	Yes	32.4029	0.0849744
Rpa2	-7.44561	0.00573651	0.00539791	0.000408643	Yes	32.7815	0.0869836
Zmat3	-7.45	0.0057191	0.00602259	0.000500292	Yes	61.1133	0.157244
Opcml	-7.45059	0.00571675	0.00553455	0.000430339	Yes	33.9309	0.0889929
Daxx	-7.48177	0.00559452	0.00543091	0.000418736	Yes	42.3348	0.107725
Fam98a	-7.52015	0.00544767	0.00523661	0.000385788	Yes	84.2148	0.209422
Prpsap1	-7.53805	0.00538048	0.00940066	0.00104997	Yes	12.3604	0.0227505
Serinc5	-7.55817	0.00530597	0.00810389	0.000846201	Yes	45.4316	0.0910021
Pla2g15	-7.56359	0.00528607	0.00524436	0.000391251	Yes	28.3764	0.0662423
Tmem33	-7.56783	0.00527056	0.00802126	0.000831442	Yes	57.0384	0.113753
Nr3c1	-7.57192	0.00525562	0.00784439	0.000802284	Yes	34.3695	0.0682516
Tubgcp2	-7.57358	0.00524959	0.00524436	0.000393107	Yes	28.7248	0.0662423
S1pr2	-7.58291	0.00521575	0.00524436	0.000392135	Yes	29.0187	0.0662423
Nus1	-7.58746	0.00519931	0.00519686	0.000380825	Yes	37.1877	0.0849744
Mrpl10	-7.58781	0.00519805	0.00812655	0.000852958	Yes	93.7974	0.182004
Cited1	-7.62122	0.00507906	0.00537617	0.000405994	Yes	20.3231	0.0434918
Abhd12	-7.62294	0.005073	0.00524436	0.000393019	Yes	20.2382	0.0434918
Ttn	-7.65688	0.00495507	0.00814728	0.000856198	Yes	13.6225	0.0227505
Fbxl2	-7.65798	0.00495129	0.00434052	0.000272749	Yes	168.33	0.38274
Smim15	-7.6584	0.00494985	0.00478799	0.000326939	Yes	71.6716	0.157244
Katna1	-7.66275	0.00493495	0.00443581	0.000283101	Yes	56.888	0.126457
Slc24a2	-7.66309	0.00493378	0.0048519	0.000335191	Yes	81.0045	0.175976
Gdpd5	-7.66814	0.00491655	0.00443942	0.000283931	Yes	40.3187	0.0889929
Nacad	-7.69185	0.0048364	0.00472691	0.000315732	Yes	59.876	0.126457
Fam210b	-7.69211	0.00483552	0.00406787	0.000244386	Yes	106.397	0.236191
Zfp64	-7.73295	0.00470056	0.00680687	0.000642864	Yes	24.851	0.0414826
Slc25a23	-7.75076	0.00464288	0.00740745	0.000727209	Yes	14.7116	0.0227505
Arhgap33	-7.7545	0.00463088	0.00391854	0.0002178	Yes	41.6569	0.0869836
Fcho2	-7.76523	0.00459657	0.00712505	0.000681549	Yes	28.4247	0.045501
Il13ra1	-7.78021	0.00454907	0.00654123	0.000592162	Yes	41.3522	0.0682516
Ccdc51	-7.78868	0.00452246	0.00717601	0.000688119	Yes	15.2271	0.0227505
Ankrd11	-7.79016	0.0045178	0.00661057	0.000603399	Yes	42.0944	0.0682516
Ide	-7.79049	0.00451679	0.00629193	0.000554929	Yes	41.1936	0.0682516
Lrsam1	-7.79113	0.00451478	0.00404541	0.000238846	Yes	33.6763	0.0662423
Plekha3	-7.80488	0.00447196	0.00400625	0.00023419	Yes	34.0886	0.0662423
Cpb1	-7.80585	0.00446896	0.00447925	0.000289439	Yes	23.6127	0.0434918
Zbtb38	-7.8066	0.00446663	0.00442732	0.000281728	Yes	23.514	0.0434918
Klhdc4	-7.82102	0.0044222	0.00666194	0.000613028	Yes	29.68	0.045501
Cc2d1b	-7.82457	0.00441134	0.00443581	0.000283286	Yes	48.1464	0.0889929
Ccdc138	-7.82939	0.00439663	0.00615378	0.000523363	Yes	42.6328	0.0682516
Gba2	-7.8404	0.00436319	0.00613259	0.000519088	Yes	26.9585	0.0414826
Pcbp4	-7.84376	0.00435303	0.00617765	0.000532755	Yes	43.6242	0.0682516
Avl9	-7.84536	0.00434821	0.00369836	0.000187682	Yes	44.9931	0.0869836
Dscr3	-7.85442	0.00432101	0.00391854	0.000217296	Yes	35.595	0.0662423
Fam171a1	-7.86786	0.00428093	0.00356398	0.000171923	Yes	45.4963	0.0869836
Pacsin1	-7.87291	0.00426596	0.0037132	0.00019021	Yes	45.5495	0.0849744
Tgfbr3	-7.88618	0.00422692	0.00350759	0.000167106	Yes	46.2215	0.0869836
Rxrg	-7.88966	0.00421672	0.006371	0.000565466	Yes	93.0002	0.136503
Emg1	-7.89262	0.00420808	0.00653935	0.000591382	Yes	15.6826	0.0207413
Rpain	-7.89524	0.00420046	0.0037487	0.000194505	Yes	36.5826	0.0662423
Acaa2	-7.91062	0.00415591	0.00388634	0.000213258	Yes	88.5032	0.157244
Insm2	-7.9228	0.00412096	0.0063743	0.000567674	Yes	16.1372	0.0207413
Kif3b	-7.94093	0.0040695	0.00556722	0.000434955	Yes	62.1179	0.0910021
Crabp1	-7.94654	0.00405373	0.00615475	0.000526763	Yes	16.2991	0.0207413
Gfra3	-7.94918	0.0040463	0.00313629	0.000131237	Yes	130.326	0.24021
Mrps6	-7.95023	0.00404335	0.00379595	0.000204129	Yes	39.275	0.0662423
Tmem131	-7.9551	0.00402975	0.00391701	0.000216275	Yes	26.5996	0.0434918
Rngtt	-7.96202	0.00401046	0.00345068	0.000158964	Yes	48.8778	0.0849744
Rnf220	-7.96674	0.00399735	0.00566775	0.000450736	Yes	32.9889	0.045501
Magi3	-7.97304	0.00397995	0.00306331	0.000123663	Yes	121.198	0.219468
Gm3604	-7.97391	0.00397752	0.00541085	0.000412563	Yes	30.1402	0.0414826
Rasgrf1	-7.98507	0.00394687	0.00383034	0.00020748	Yes	27.3339	0.0434918
Dtwd1	-7.99155	0.00392919	0.00592281	0.000486627	Yes	16.9207	0.0207413
Zfp346	-7.9923	0.00392716	0.00530782	0.000399348	Yes	33.0266	0.045501
Ing4	-7.99661	0.00391545	0.00371087	0.000189591	Yes	40.8836	0.0662423
Pelo	-8.00039	0.00390519	0.00589619	0.000482645	Yes	17.0821	0.0207413
Id3	-8.00167	0.00390172	0.00519686	0.000380479	Yes	45.1318	0.0622239
Frzb	-8.00579	0.00389061	0.00524436	0.000392836	Yes	65.7398	0.0910021
Kmt2e	-8.01133	0.00387568	0.00523661	0.000386365	Yes	33.5574	0.045501
Actl6a	-8.01156	0.00387508	0.00303355	0.000119461	Yes	62.278	0.107725
Fbxo5	-8.0129	0.00387149	0.00572412	0.00046019	Yes	18.2896	0.0227505
Lysmd2	-8.01853	0.00385641	0.00572412	0.000459517	Yes	18.4212	0.0227505
Tia1	-8.03016	0.00382544	0.00521888	0.000383412	Yes	31.7902	0.0414826
Phc2	-8.03328	0.00381718	0.00371087	0.000189251	Yes	28.4254	0.0434918
Gria2	-8.04191	0.00379442	0.00566775	0.000450259	Yes	17.7028	0.0207413
Tmem127	-8.04301	0.00379151	0.00500376	0.00035128	Yes	46.6259	0.0622239
Dennd4a	-8.05024	0.00377257	0.00352151	0.000168886	Yes	41.4944	0.0642331
Lyplal1	-8.06888	0.00372414	0.00543091	0.00041827	Yes	19.1843	0.0227505
Coq9	-8.07039	0.00372023	0.00328591	0.000144919	Yes	41.3573	0.0642331
Med4	-8.08053	0.00369419	0.00283871	0.000102158	Yes	65.6362	0.107725
Arhgef25	-8.08798	0.00367515	0.00487824	0.00033792	Yes	33.1541	0.0414826
Fam131a	-8.08966	0.00367086	0.00488492	0.000339749	Yes	33.2712	0.0414826
Dhx29	-8.09517	0.00365687	0.00313629	0.000132662	Yes	43.0261	0.0662423
Wipf1	-8.09648	0.00365357	0.00496233	0.000346905	Yes	33.7435	0.0414826
Txnrd2	-8.10809	0.00362427	0.00535394	0.000403318	Yes	20.0166	0.0227505
Hnrnpul2	-8.11361	0.00361044	0.00369836	0.000187783	Yes	31.1989	0.0434918
St3gal6	-8.1209	0.00359225	0.00523661	0.000387374	Yes	18.8547	0.0207413
Vstm2a	-8.12296	0.00358713	0.00576575	0.000466593	Yes	80.5799	0.0910021
Dok4	-8.12664	0.00357797	0.00478799	0.000326255	Yes	55.2284	0.0682516
Cpne6	-8.13056	0.00356828	0.00311506	0.000126914	Yes	117.62	0.177986
Loh12cr1	-8.13271	0.00356295	0.00516569	0.000376019	Yes	36.1512	0.0414826
Vamp8	-8.13295	0.00356236	0.00472691	0.000316308	Yes	37.2809	0.045501
Prkci	-8.13407	0.0035596	0.00325734	0.000142125	Yes	44.33	0.0642331
Brsk2	-8.13681	0.00355285	0.00480532	0.000328837	Yes	37.8485	0.045501
Coq10a	-8.14424	0.0035346	0.00516202	0.000373941	Yes	19.2608	0.0207413
Tmem233	-8.16006	0.00349604	0.0030732	0.000124636	Yes	44.6524	0.0642331
Dnajc11	-8.16461	0.00348504	0.00263171	8.68567e-05	Yes	71.4667	0.109734
Cdk2ap1	-8.17964	0.00344891	0.00496658	0.000348207	Yes	19.7954	0.0207413
Bbs7	-8.18064	0.00344652	0.00341626	0.000155748	Yes	48.8513	0.0662423
Stat2	-8.18407	0.00343834	0.00257279	8.17939e-05	Yes	100.659	0.153226
Grip1	-8.18526	0.00343551	0.00496233	0.000347446	Yes	19.9332	0.0207413
Homer2	-8.18674	0.00343198	0.00313629	0.00013244	Yes	31.8508	0.0434918
Wdr8	-8.19481	0.00341284	0.0048258	0.000331588	Yes	21.2707	0.0227505
Cdr1	-8.20057	0.00339924	0.00500981	0.000354974	Yes	21.868	0.0227505
Fam104a	-8.20889	0.0033797	0.00478799	0.000322983	Yes	21.5171	0.0227505
Pes1	-8.21226	0.00337182	0.00298691	0.000115924	Yes	46.8168	0.0642331
Gosr2	-8.21481	0.00336587	0.00285384	0.000106513	Yes	63.4026	0.0889929
Plekhg1	-8.22774	0.00333582	0.00313629	0.000132456	Yes	33.412	0.0434918
Pcid2	-8.22908	0.00333273	0.00304358	0.000121732	Yes	32.958	0.0434918
Ctcf	-8.23836	0.00331136	0.0042414	0.000260245	Yes	40.6433	0.045501
Lrrtm2	-8.24823	0.00328879	0.00467515	0.000308596	Yes	22.4	0.0227505
Pim3	-8.24967	0.00328549	0.00471066	0.000311819	Yes	22.5119	0.0227505
Rab39	-8.26205	0.00325743	0.00417435	0.000252967	Yes	38.5459	0.0414826
Gpr35	-8.27153	0.00323611	0.00246668	7.55645e-05	Yes	62.7427	0.0869836
Pdk2	-8.27901	0.00321936	0.00450814	0.000292949	Yes	21.5513	0.0207413
Rap2c	-8.28354	0.00320927	0.00400625	0.000233835	Yes	62.1156	0.0682516
Tmem100	-8.2933	0.00318763	0.00233589	6.61647e-05	Yes	139.592	0.194709
Kctd5	-8.29405	0.00318598	0.00447925	0.000290654	Yes	21.9444	0.0207413
Gm7271	-8.29559	0.00318257	0.00447758	0.000288246	Yes	23.4252	0.0227505
Eno3	-8.29799	0.00317729	0.00442732	0.00028048	Yes	23.3183	0.0227505
Tspan2	-8.29821	0.00317679	0.00267776	9.02557e-05	Yes	67.8276	0.0889929
Bcr	-8.30617	0.00315932	0.00432184	0.00027054	Yes	23.3384	0.0227505
Lysmd4	-8.30777	0.00315582	0.00457724	0.000299319	Yes	24.0849	0.0227505
Ppp4c	-8.30932	0.00315242	0.00286335	0.000108234	Yes	35.4365	0.0434918
Slco3a1	-8.31019	0.00315053	0.00431862	0.000268958	Yes	23.4268	0.0227505
Commd10	-8.31366	0.00314296	0.00256458	8.10371e-05	Yes	67.8359	0.0889929
Rgs8	-8.3146	0.00314091	0.00258529	8.3392e-05	Yes	66.8515	0.0869836
Fbxo38	-8.329	0.00310971	0.00432184	0.00027077	Yes	24.0792	0.0227505
Dcaf5	-8.3338	0.00309939	0.00442732	0.000280827	Yes	24.4957	0.0227505
Mical1	-8.33495	0.00309693	0.00394776	0.000224238	Yes	108.33	0.113753
Agtr1a	-8.34173	0.0030824	0.00225131	5.91513e-05	Yes	98.8505	0.132485
Ppp1r9b	-8.34299	0.0030797	0.00428211	0.000265486	Yes	22.8543	0.0207413
Scrn3	-8.35358	0.00305718	0.00431862	0.000268924	Yes	23.2702	0.0207413
Mtmr4	-8.36846	0.00302582	0.00249735	7.69471e-05	Yes	52.2725	0.0642331
Dok1	-8.37134	0.00301977	0.0042414	0.00026059	Yes	25.2326	0.0227505
Zfp426	-8.37806	0.00300575	0.00376414	0.000198981	Yes	42.1622	0.0414826
Gm1976	-8.38158	0.00299843	0.00403895	0.000237984	Yes	24.9305	0.0227505
Cd82	-8.38554	0.00299021	0.00375145	0.000196068	Yes	67.7881	0.0682516
Cldn12	-8.39466	0.00297137	0.00404609	0.000240005	Yes	23.8236	0.0207413
Piezo2	-8.3959	0.00296881	0.00233589	6.74306e-05	Yes	90.4149	0.111743
Clpx	-8.39623	0.00296813	0.00273147	9.44783e-05	Yes	73.4324	0.0849744
2310061I04Rik	-8.39878	0.00296289	0.00396734	0.000228072	Yes	25.2159	0.0227505
Glt8d1	-8.40266	0.00295493	0.00403895	0.000237869	Yes	24.0234	0.0207413
Copb2	-8.40636	0.00294737	0.00225131	5.77953e-05	Yes	70.0202	0.0869836
Elmo1	-8.40891	0.00294216	0.00225105	5.62448e-05	Yes	69.9373	0.0869836
Coprs	-8.41624	0.00292726	0.00393719	0.000220776	Yes	25.5857	0.0227505
Fchsd2	-8.4168	0.00292611	0.00284134	0.000103784	Yes	39.9177	0.0434918
Smox	-8.42551	0.0029085	0.00393719	0.000222287	Yes	24.3137	0.0207413
Ercc6l2	-8.4257	0.00290812	0.00233589	6.73453e-05	Yes	54.5999	0.0642331
Tada2a	-8.43359	0.00289225	0.00391854	0.00021805	Yes	24.4501	0.0207413
Dapk2	-8.43552	0.00288838	0.00388634	0.000213412	Yes	26.0158	0.0227505
Phf6	-8.44119	0.00287706	0.00360749	0.000177919	Yes	48.026	0.045501
Ltn1	-8.44405	0.00287135	0.00224131	4.898e-05	Yes	89.4596	0.109734
Ptprt	-8.44492	0.00286964	0.00225087	5.405e-05	Yes	90.84	0.109734
Ccs	-8.45618	0.00284732	0.00384216	0.000209219	Yes	24.9208	0.0207413
Cpn1	-8.45982	0.00284015	0.00264591	8.78747e-05	Yes	40.7232	0.0434918
Bop1	-8.46721	0.00282564	0.00384216	0.000208798	Yes	26.9945	0.0227505
Bap1	-8.47283	0.00281465	0.0037924	0.000200828	Yes	26.9064	0.0227505
Polr3e	-8.47487	0.00281067	0.00379595	0.000202081	Yes	25.3147	0.0207413
AI314180	-8.47595	0.00280857	0.0037132	0.000190912	Yes	69.8113	0.0622239
Ccdc141	-8.47928	0.00280209	0.00243554	7.31162e-05	Yes	40.3213	0.0434918
Lcp1	-8.48078	0.00279917	0.00348304	0.000164313	Yes	73.3709	0.0682516
Sfxn1	-8.48115	0.00279846	0.00225131	5.85269e-05	Yes	77.8502	0.0889929
Dclk1	-8.4838	0.00279332	0.0034682	0.000163289	Yes	46.0289	0.0414826
Zfhx4	-8.49152	0.00277842	0.0037487	0.000194215	Yes	27.3418	0.0227505
Slc12a2	-8.50306	0.00275628	0.00225131	5.77446e-05	Yes	59.7147	0.0662423
Tfrc	-8.50764	0.00274754	0.00236511	6.94584e-05	Yes	41.3073	0.0434918
Mrps2	-8.50817	0.00274653	0.0037132	0.000190537	Yes	27.819	0.0227505
St8sia3	-8.50938	0.00274424	0.00225131	5.80137e-05	Yes	160.731	0.179995
Hmgn1	-8.51017	0.00274273	0.00375145	0.000196164	Yes	26.3363	0.0207413
Itga7	-8.51864	0.00272668	0.0037132	0.000191099	Yes	26.4478	0.0207413
Meis1	-8.5268	0.0027113	0.002367	6.9766e-05	Yes	42.2747	0.0434918
Polk	-8.53354	0.00269866	0.00364868	0.000182672	Yes	50.5684	0.0414826
Hipk3	-8.5342	0.00269743	0.00343276	0.00015682	Yes	140.627	0.124448
Prdm12	-8.543	0.00268103	0.00358281	0.000176368	Yes	28.548	0.0227505
Tmem45b	-8.55608	0.00265682	0.00222199	4.52575e-05	Yes	404.607	0.448983
Parp8	-8.55748	0.00265426	0.00356398	0.000173094	Yes	28.9645	0.0227505
Gns	-8.56021	0.00264923	0.00341626	0.000155039	Yes	54.1869	0.045501
Grik1	-8.56207	0.00264581	0.00222199	4.42889e-05	Yes	465.719	0.515225
Serpinb1a	-8.56226	0.00264546	0.00225131	5.80484e-05	Yes	83.5654	0.0869836
Abhd4	-8.57731	0.00261802	0.00224131	4.91499e-05	Yes	61.6961	0.0642331
Pan2	-8.5894	0.00259618	0.00317318	0.000134849	Yes	50.3511	0.0414826
Hdac6	-8.5902	0.00259472	0.00345068	0.000159383	Yes	29.6003	0.0227505
Abracl	-8.5904	0.00259436	0.00345314	0.000160327	Yes	29.6563	0.0227505
Erlec1	-8.59306	0.00258959	0.00345068	0.000158921	Yes	29.6917	0.0227505
Mrgpra9	-8.60681	0.00256503	0.00352151	0.00016897	Yes	30.7813	0.0227505
Xpo6	-8.60774	0.00256338	0.00313629	0.000131206	Yes	55.2899	0.045501
Uspl1	-8.61114	0.00255733	0.00341626	0.000155257	Yes	85.7913	0.0682516
Exosc10	-8.61177	0.00255622	0.00224131	5.00049e-05	Yes	84.5485	0.0849744
Tex10	-8.61523	0.00255011	0.00246668	7.5463e-05	Yes	47.6442	0.0434918
Crot	-8.61789	0.0025454	0.00345068	0.000159569	Yes	30.7494	0.0227505
Gphn	-8.62288	0.00253661	0.00222339	4.60528e-05	Yes	66.0263	0.0662423
Cep83	-8.62496	0.00253297	0.00335621	0.000149255	Yes	30.4777	0.0227505
Snph	-8.6255	0.002532	0.00225087	5.40275e-05	Yes	45.3877	0.0434918
Slc9a3r2	-8.6263	0.00253061	0.00222199	4.44218e-05	Yes	153.908	0.157244
Acpp	-8.63172	0.00252112	0.00214701	2.74953e-05	Yes	263.403	0.28772
Myo1e	-8.63883	0.00250873	0.00224131	4.86612e-05	Yes	113.098	0.111743
Nol4l	-8.64155	0.002504	0.00304693	0.000122434	Yes	56.8019	0.045501
Ccdc68	-8.64349	0.00250064	0.00222199	4.50456e-05	Yes	65.6153	0.0642331
Smarca1	-8.65731	0.00247679	0.00327019	0.000142991	Yes	29.4802	0.0207413
Galnt1	-8.65823	0.00247521	0.00328368	0.000144193	Yes	31.5899	0.0227505
Rcc2	-8.66351	0.00246617	0.0032511	0.000141484	Yes	56.1876	0.0414826
Bin3	-8.66799	0.00245853	0.0034682	0.000162462	Yes	31.0035	0.0207413
Dhx30	-8.67559	0.00244562	0.00222199	4.45647e-05	Yes	67.9572	0.0642331
Slc2a6	-8.68695	0.00242643	0.00317842	0.000136015	Yes	32.3278	0.0227505
Asun	-8.69512	0.00241273	0.00318462	0.000136874	Yes	30.6655	0.0207413
Palmd	-8.69737	0.00240897	0.00222199	3.65921e-05	Yes	92.4302	0.0889929
Msto1	-8.7051	0.00239609	0.00312908	0.000128636	Yes	32.6357	0.0227505
Mrgprd	-8.71475	0.00238012	0.00214701	3.07274e-05	Yes	335.069	0.329202
Tmem175	-8.71521	0.00237936	0.00222199	4.394e-05	Yes	97.1403	0.0889929
Thsd7a	-8.71767	0.00237531	0.00294886	0.000113653	Yes	57.057	0.0414826
Gpsm2	-8.71955	0.00237221	0.00313629	0.00013275	Yes	31.4398	0.0207413
Poll	-8.72058	0.00237052	0.00317318	0.000134936	Yes	31.6256	0.0207413
Bcl10	-8.7453	0.00233025	0.00305212	0.000122927	Yes	34.0512	0.0227505
Enc1	-8.7514	0.00232042	0.00224131	5.01786e-05	Yes	77.8012	0.0662423
AI854703	-8.76208	0.00230331	0.00222199	4.26635e-05	Yes	51.1398	0.0434918
Csrnp3	-8.7645	0.00229945	0.00214701	3.3001e-05	Yes	122.731	0.111743
Arhgap27	-8.76594	0.00229715	0.00299775	0.000117104	Yes	34.5631	0.0227505
Rasef	-8.77605	0.0022811	0.00299775	0.000117067	Yes	32.8129	0.0207413
Ing1	-8.77905	0.00227638	0.00222199	4.16836e-05	Yes	51.9613	0.0434918
Ept1	-8.77987	0.00227508	0.00214701	2.9769e-05	Yes	139.418	0.126457
Supt16	-8.78026	0.00227447	0.00275108	9.56697e-05	Yes	59.3548	0.0414826
Heatr5b	-8.78107	0.00227319	0.00275958	9.73166e-05	Yes	64.4184	0.045501
Cdk12	-8.78459	0.00226764	0.00288445	0.000110258	Yes	34.8786	0.0227505
Pcmtd2	-8.7945	0.00225213	0.00214701	3.27279e-05	Yes	76.1077	0.0662423
Msh2	-8.79788	0.00224685	0.00275958	9.74916e-05	Yes	61.0231	0.0414826
Rgmb	-8.79798	0.0022467	0.00202272	2.22526e-05	Yes	138.429	0.128466
2310057M21Rik	-8.79907	0.002245	0.00222199	3.74703e-05	Yes	52.2383	0.0434918
Tsta3	-8.80164	0.002241	0.00298691	0.000116124	Yes	36.219	0.0227505
Zfp385b	-8.80423	0.00223699	0.00201024	2.15531e-05	Yes	189.029	0.175976
Nol11	-8.81294	0.00222351	0.00286335	0.000108917	Yes	33.8377	0.0207413
Chm	-8.81494	0.00222043	0.00272138	9.38757e-05	Yes	66.7571	0.045501
Arfip2	-8.81546	0.00221964	0.00313464	0.000129406	Yes	38.1067	0.0227505
Rab11fip2	-8.82469	0.00220549	0.00284134	0.00010417	Yes	36.2791	0.0227505
Stx2	-8.83868	0.0021842	0.00214701	2.67556e-05	Yes	103.417	0.0889929
Lrrn1	-8.84814	0.00216993	0.00258529	8.34336e-05	Yes	67.7336	0.045501
Ptprf	-8.85648	0.00215742	0.00200497	2.06141e-05	Yes	173.613	0.153226
Fars2	-8.86032	0.00215168	0.00281865	0.00010046	Yes	37.7213	0.0227505
Kctd16	-8.86462	0.00214528	0.00281865	0.000100647	Yes	37.9649	0.0227505
Rlf	-8.88724	0.00211191	0.00267776	9.01603e-05	Yes	38.0062	0.0227505
Psme3	-8.89028	0.00210746	0.00252927	7.90005e-05	Yes	70.6392	0.045501
Tiparp	-8.89762	0.00209676	0.00222757	4.68425e-05	Yes	61.2157	0.0434918
Csgalnact2	-8.90286	0.00208917	0.00267776	9.0603e-05	Yes	36.4058	0.0207413
Ankrd16	-8.90611	0.00208447	0.00267776	9.08732e-05	Yes	39.0849	0.0227505
Ammecr1l	-8.90929	0.00207987	0.00284134	0.000103535	Yes	40.7311	0.0227505
Gpr108	-8.91341	0.00207394	0.00200497	1.96852e-05	Yes	105.374	0.0869836
Serpinb8	-8.92032	0.00206403	0.00284134	0.000104527	Yes	41.487	0.0227505
Slc38a9	-8.92317	0.00205996	0.00275958	9.65709e-05	Yes	40.707	0.0227505
Zfp521	-8.93042	0.00204964	0.00267776	9.07752e-05	Yes	37.8266	0.0207413
Smc6	-8.93402	0.00204452	0.00222339	4.61855e-05	Yes	63.8416	0.0434918
Paqr5	-8.93586	0.00204192	0.00256458	8.10855e-05	Yes	75.5528	0.045501
Slc25a38	-8.94853	0.00202406	0.00222199	3.97281e-05	Yes	63.0963	0.0434918
Tvp23b	-8.94893	0.0020235	0.00269435	9.19555e-05	Yes	38.9462	0.0207413
Capn5	-8.95332	0.00201736	0.00200497	2.09358e-05	Yes	141.878	0.111743
Tmem255a	-8.95517	0.00201476	0.00196638	1.36622e-05	Yes	368.592	0.31047
Fgfr1op	-8.95813	0.00201064	0.00196638	1.60627e-05	Yes	132.837	0.107725
Lclat1	-8.96907	0.00199545	0.00196638	1.6065e-05	Yes	136.725	0.109734
Fbxo45	-8.97226	0.00199104	0.00256094	8.04621e-05	Yes	41.4167	0.0227505
Kcnmb1	-8.98167	0.00197809	0.00207255	2.37657e-05	Yes	199.249	0.149208
Tac1	-8.98485	0.00197374	0.00196638	1.39523e-05	Yes	686.482	0.559366
Ccz1	-8.98642	0.0019716	0.00260643	8.55365e-05	Yes	42.9643	0.0227505
Nrp1	-8.99835	0.00195536	0.00200497	2.00473e-05	Yes	89.0586	0.0662423
Tifa	-9.01062	0.0019388	0.00226975	5.98863e-05	Yes	71.6601	0.0414826
Mvk	-9.01315	0.0019354	0.00207255	2.37669e-05	Yes	62.2028	0.0434918
Plcxd2	-9.01633	0.00193114	0.00252927	7.92312e-05	Yes	43.8417	0.0227505
Coro1b	-9.0234	0.0019217	0.00257582	8.21304e-05	Yes	44.734	0.0227505
Wdr11	-9.02528	0.0019192	0.00260643	8.5052e-05	Yes	45.312	0.0227505
Ipo7	-9.03022	0.00191264	0.00227181	6.01522e-05	Yes	79.4751	0.045501
Otoa	-9.06006	0.00187348	0.00238517	7.09368e-05	Yes	45.1845	0.0227505
Tceanc	-9.06054	0.00187286	0.00233589	6.53332e-05	Yes	41.4029	0.0207413
Nwd2	-9.06275	0.00186999	0.00233589	6.65422e-05	Yes	41.7293	0.0207413
Rnf144a	-9.0654	0.00186656	0.00201024	2.12141e-05	Yes	64.903	0.0434918
Dnm2	-9.06602	0.00186576	0.00232923	6.42992e-05	Yes	44.36	0.0227505
Smim5	-9.06641	0.00186526	0.00228702	6.09816e-05	Yes	77.4816	0.0414826
Parg	-9.07331	0.00185636	0.00232923	6.44403e-05	Yes	41.9794	0.0207413
Uap1l1	-9.08733	0.0018384	0.00483173	0.000332701	Yes	11.2325	0
Kitl	-9.09211	0.00183232	0.00229663	6.188e-05	Yes	45.5135	0.0227505
Zfp472	-9.09247	0.00183186	0.00228998	6.12738e-05	Yes	45.4164	0.0227505
Kcnip2	-9.09404	0.00182987	0.0023026	6.26142e-05	Yes	129.176	0.0682516
Slc5a11	-9.10024	0.00182203	0.00478799	0.000324816	Yes	11.3669	0
Map3k2	-9.10339	0.00181805	0.00200497	2.00633e-05	Yes	67.2423	0.0434918
Mfsd5	-9.10343	0.00181801	0.00478799	0.000323139	Yes	11.4084	0
Elovl1	-9.10777	0.00181254	0.00235312	6.86673e-05	Yes	44.7933	0.0207413
Plxnc1	-9.10825	0.00181194	0.00187898	9.45974e-06	Yes	435.353	0.325184
Sh3bgrl2	-9.11635	0.00180179	0.00180495	8.27384e-06	Yes	401.934	0.302433
Fubp1	-9.12327	0.00179317	0.00225131	5.90787e-05	Yes	43.9354	0.0207413
Lca5	-9.12614	0.00178961	0.00468839	0.000309908	Yes	11.6554	0
Trp53	-9.12842	0.00178679	0.00225105	5.61332e-05	Yes	46.6219	0.0227505
Vps4a	-9.13128	0.00178325	0.00225105	5.56351e-05	Yes	46.6953	0.0227505
Cpd	-9.13621	0.00177716	0.00196638	1.81207e-05	Yes	68.7224	0.0434918
Wasl	-9.14096	0.00177132	0.00195686	1.14816e-05	Yes	125.992	0.0869836
Immp1l	-9.14205	0.00176998	0.00225131	5.71743e-05	Yes	47.7382	0.0227505
Snupn	-9.15862	0.00174977	0.00224962	5.267e-05	Yes	47.7885	0.0227505
Etfdh	-9.16729	0.00173928	0.00196638	1.37063e-05	Yes	102	0.0662423
Exd2	-9.16759	0.00173893	0.00224962	5.29291e-05	Yes	45.3606	0.0207413
Naaa	-9.16855	0.00173777	0.00236511	6.93162e-05	Yes	52.3505	0.0227505
Dpp10	-9.16892	0.00173732	0.00196638	1.37089e-05	Yes	136.165	0.0889929
Syap1	-9.18123	0.00172256	0.00225131	5.7157e-05	Yes	47.1783	0.0207413
Trim33	-9.18828	0.00171417	0.00225131	5.84487e-05	Yes	47.939	0.0207413
Egln2	-9.19186	0.00170992	0.0022438	5.06963e-05	Yes	46.3698	0.0207413
Fam178b	-9.19212	0.00170961	0.00434284	0.0002733	Yes	12.3632	0
Gga3	-9.20161	0.0016984	0.00196638	1.84539e-05	Yes	74.4844	0.0434918
Tbcd	-9.20304	0.00169671	0.00196638	1.56215e-05	Yes	72.5528	0.0434918
Gnptab	-9.23178	0.00166325	0.00224131	4.9684e-05	Yes	48.7311	0.0207413
Gpatch2l	-9.23523	0.00165927	0.00222757	4.72745e-05	Yes	51.6179	0.0227505
Elmod2	-9.23956	0.00165431	0.00222757	4.7974e-05	Yes	52.1326	0.0227505
H2afv	-9.24148	0.0016521	0.00412684	0.00024909	Yes	12.9457	0
Lhfpl1	-9.24809	0.00164455	0.00187809	9.17561e-06	Yes	137.716	0.0869836
Adap1	-9.24829	0.00164433	0.00222199	4.53679e-05	Yes	51.9875	0.0227505
Prkcq	-9.25244	0.0016396	0.00196638	1.26108e-05	Yes	111.096	0.0662423
Bphl	-9.26076	0.00163017	0.00222254	4.55863e-05	Yes	49.5786	0.0207413
Dcun1d2	-9.26109	0.0016298	0.00404753	0.000240754	Yes	13.2205	0
Car11	-9.26221	0.00162853	0.00404609	0.000240291	Yes	13.2365	0
Nkap	-9.26589	0.00162439	0.00403867	0.000237214	Yes	13.2105	0
Ppm1b	-9.26829	0.00162169	0.00229663	6.16753e-05	Yes	54.6039	0.0207413
Rps6ka3	-9.26994	0.00161983	0.00401502	0.000235451	Yes	13.263	0
Tm9sf1	-9.27068	0.001619	0.00222199	4.20733e-05	Yes	52.5674	0.0227505
Palm2	-9.27657	0.0016124	0.00400625	0.000232369	Yes	13.3378	0
Adam1a	-9.29149	0.00159581	0.00394875	0.000226043	Yes	13.5334	0
Tstd1	-9.29174	0.00159554	0.00394875	0.000226002	Yes	13.54	0
Spata7	-9.29604	0.00159079	0.00222339	4.64328e-05	Yes	55.9241	0.0227505
Ctxn3	-9.30048	0.0015859	0.00175976	4.91509e-06	Yes	689.213	0.45365
Chaf1b	-9.30136	0.00158493	0.00393719	0.000221822	Yes	13.6573	0
Pla2g7	-9.30243	0.00158376	0.00175976	5.5071e-06	Yes	369.144	0.2382
Sdc1	-9.3154	0.00156958	0.00222199	4.13859e-05	Yes	52.1239	0.0207413
2510039O18Rik	-9.33212	0.0015515	0.00384216	0.000209911	Yes	14.098	0
Mrgpra3	-9.33215	0.00155147	0.00222339	4.62946e-05	Yes	58.8197	0.0227505
Aldh3a2	-9.34337	0.00153945	0.00222199	3.71511e-05	Yes	107.275	0.045501
Pstpip2	-9.3457	0.00153697	0.00224131	4.9713e-05	Yes	57.2656	0.0207413
Cdan1	-9.3478	0.00153473	0.00379595	0.000204495	Yes	14.3552	0
Gpm6a	-9.35546	0.0015266	0.00195686	1.16762e-05	Yes	82.8028	0.0434918
Mal2	-9.37196	0.00150924	0.00180495	7.94079e-06	Yes	155.22	0.0869836
Mettl7a3	-9.38849	0.00149205	0.00369836	0.000187547	Yes	14.7981	0
Adcy9	-9.39502	0.00148531	0.0036839	0.000185458	Yes	14.9068	0
Rab28	-9.39934	0.00148087	0.00216825	3.37589e-05	Yes	55.5027	0.0207413
Zfp142	-9.40306	0.00147706	0.0036432	0.000182058	Yes	14.9789	0
Arap1	-9.40327	0.00147684	0.00195686	1.16448e-05	Yes	87.6113	0.0434918
Trpc3	-9.40473	0.00147535	0.00214701	2.7442e-05	Yes	108.145	0.045501
Tspan5	-9.40658	0.00147346	0.00222199	3.94865e-05	Yes	62.5214	0.0227505
Tfpt	-9.41197	0.00146796	0.00361335	0.000178882	Yes	15.0985	0
Plcd4	-9.41571	0.00146416	0.00175976	6.69467e-06	Yes	159.208	0.0869836
Mlst8	-9.41678	0.00146307	0.00361335	0.000178824	Yes	15.2871	0
Chuk	-9.42209	0.0014577	0.00357319	0.000175561	Yes	15.2526	0
Ap2a1	-9.42353	0.00145625	0.0035721	0.000175046	Yes	15.2712	0
Atp2b2	-9.42647	0.00145329	0.0035721	0.000175175	Yes	15.4002	0
Phf20	-9.4274	0.00145234	0.00180495	7.49253e-06	Yes	250.867	0.134494
Cul4a	-9.42908	0.00145066	0.00357182	0.000174495	Yes	15.4538	0
Tmtc3	-9.43424	0.00144547	0.00356398	0.000172358	Yes	15.4963	0
Dffa	-9.43714	0.00144257	0.00214701	2.98895e-05	Yes	60.5263	0.0227505
St6galnac6	-9.45701	0.00142284	0.00348413	0.00016531	Yes	15.8624	0
Polr3d	-9.45857	0.0014213	0.00348413	0.000165339	Yes	15.9307	0
Vasp	-9.47707	0.0014032	0.00345068	0.000158224	Yes	16.0939	0
Lpar3	-9.47742	0.00140285	0.00214701	2.82472e-05	Yes	63.0709	0.0227505
Cyp2j12	-9.47995	0.00140039	0.00214701	3.08322e-05	Yes	60.625	0.0207413
Morn1	-9.48697	0.0013936	0.00341626	0.000154306	Yes	16.1615	0
Pef1	-9.48995	0.00139072	0.00214701	2.80791e-05	Yes	59.9867	0.0207413
Zfp532	-9.50246	0.00137871	0.00335999	0.000149736	Yes	16.3996	0
Serpina3g	-9.51122	0.00137037	0.00175976	6.10649e-06	Yes	223.386	0.111743
Ppm1j	-9.52828	0.00135426	0.00175976	6.11322e-06	Yes	136.937	0.0662423
Prmt10	-9.53595	0.00134708	0.00323838	0.000140392	Yes	16.9376	0
Ube2q1	-9.53861	0.0013446	0.00323838	0.000140383	Yes	17.0554	0
Gna14	-9.53898	0.00134426	0.00175976	3.41665e-06	Yes	330.222	0.173967
Ift80	-9.5427	0.00134079	0.00214105	2.56087e-05	Yes	63.022	0.0207413
Tfb1m	-9.55053	0.00133353	0.0031898	0.000137691	Yes	17.3072	0
Nt5e	-9.56449	0.0013207	0.00180495	8.41391e-06	Yes	146.362	0.0642331
Ecsit	-9.56545	0.00131981	0.00313629	0.00013269	Yes	17.435	0
Hmgxb3	-9.56854	0.00131699	0.00313629	0.000132521	Yes	17.5574	0
Rph3a	-9.57094	0.0013148	0.00175976	5.50059e-06	Yes	137.944	0.0642331
Chrna6	-9.57819	0.00130821	0.00180495	8.1527e-06	Yes	101.745	0.0434918
Zfp2	-9.5847	0.00130232	0.00206415	2.30274e-05	Yes	65.0048	0.0207413
Cav1	-9.58626	0.00130091	0.00202272	2.19115e-05	Yes	68.7086	0.0227505
Hcfc1	-9.58824	0.00129913	0.00211106	2.46021e-05	Yes	71.0223	0.0227505
Ppil1	-9.59803	0.00129034	0.0030683	0.000124151	Yes	17.9403	0
Zfyve26	-9.6115	0.00127835	0.00304256	0.000121407	Yes	18.2349	0
Usp25	-9.61375	0.00127636	0.00304403	0.000122034	Yes	18.4246	0
Ctnnd1	-9.62371	0.00126758	0.00200497	2.0863e-05	Yes	66.9115	0.0207413
Dhrs11	-9.64577	0.00124834	0.00294149	0.000112986	Yes	18.7674	0
Yeats4	-9.65833	0.00123753	0.00287585	0.000109661	Yes	18.9113	0
Cdpf1	-9.67472	0.00122354	0.00285489	0.000106998	Yes	19.3361	0
Atp8b5	-9.68085	0.00121835	0.0028603	0.00010758	Yes	19.7417	0
Ubxn11	-9.68085	0.00121835	0.00284134	0.00010496	Yes	19.3335	0
Dguok	-9.68505	0.00121482	0.00284134	0.00010467	Yes	19.5017	0
Fmr1	-9.68537	0.00121454	0.00284134	0.00010445	Yes	19.4836	0
Tbc1d9b	-9.68675	0.00121338	0.00196638	1.80929e-05	Yes	70.4348	0.0207413
Sin3a	-9.69055	0.00121019	0.00284134	0.000104514	Yes	19.7604	0
Ccdc94	-9.70652	0.00119687	0.00281865	0.000100524	Yes	19.9408	0
Wdr12	-9.70821	0.00119547	0.00175976	6.34643e-06	Yes	114.089	0.0434918
BC017643	-9.70851	0.00119522	0.00175976	4.96247e-06	Yes	109.61	0.0434918
Ccne1	-9.71597	0.00118905	0.00277247	9.82229e-05	Yes	20.0474	0
Smyd5	-9.72498	0.00118165	0.00275958	9.65125e-05	Yes	20.226	0
Trpc6	-9.75411	0.00115803	0.00196638	1.77886e-05	Yes	82.3704	0.0227505
Rgs5	-9.78245	0.0011355	0.00265859	8.87353e-05	Yes	21.9265	0
Ankrd50	-9.78397	0.00113431	0.00260643	8.54498e-05	Yes	21.3278	0
Zfp106	-9.7853	0.00113326	0.00263171	8.6646e-05	Yes	21.6515	0
Pkp4	-9.7919	0.00112809	0.00258529	8.36375e-05	Yes	21.3925	0
Ap5m1	-9.79909	0.00112248	0.00259772	8.42818e-05	Yes	21.9377	0
Rbbp5	-9.81159	0.0011128	0.00258075	8.25463e-05	Yes	22.2814	0
Wnt5a	-9.841	0.00109035	0.00246668	7.56609e-05	Yes	22.3943	0
Tm7sf2	-9.85097	0.00108283	0.00244958	7.39944e-05	Yes	22.5703	0
Naa60	-9.88479	0.00105775	0.00196638	1.26413e-05	Yes	84.7869	0.0207413
Slc45a3	-9.89384	0.00105114	0.00233589	6.7723e-05	Yes	23.4831	0
Hip1r	-9.89839	0.00104782	0.00233589	6.73479e-05	Yes	23.6561	0
Cog1	-9.89858	0.00104769	0.00233589	6.7125e-05	Yes	23.6046	0
Tipin	-9.9029	0.00104455	0.00233589	6.72954e-05	Yes	23.9212	0
Mitd1	-9.91546	0.0010355	0.00233589	6.65553e-05	Yes	24.4985	0
Hars2	-9.91693	0.00103444	0.00232923	6.462e-05	Yes	24.0099	0
Yars2	-9.93148	0.00102406	0.0023026	6.2685e-05	Yes	24.3325	0
Zfp191	-9.93202	0.00102368	0.00232923	6.4713e-05	Yes	25.0069	0
Tmem129	-9.9332	0.00102284	0.0023026	6.24873e-05	Yes	24.3798	0
Dlgap1	-9.93997	0.00101806	0.00231337	6.31941e-05	Yes	25.0418	0
P4ha2	-9.94391	0.00101528	0.00231337	6.34096e-05	Yes	25.3746	0
Zfp783	-9.95015	0.00101089	0.00228702	6.07683e-05	Yes	24.9134	0
Rps6kb1	-9.95249	0.00100925	0.00192514	1.02192e-05	Yes	88.3541	0.0207413
Ptgr2	-9.96654	0.00099948	0.00225131	5.85705e-05	Yes	25.2407	0
Fnip1	-9.98307	0.000988092	0.00225105	5.62214e-05	Yes	25.501	0
Vhl	-9.9907	0.000982876	0.00225105	5.56975e-05	Yes	25.8181	0
Rhou	-9.99169	0.000982205	0.00225131	5.6949e-05	Yes	26.3529	0
Syne2	-9.99435	0.000980398	0.00225105	5.56125e-05	Yes	26.0321	0
Syt6	-10.0085	0.0009708	0.00225105	5.47064e-05	Yes	26.6612	0
Fbxo8	-10.0122	0.000968362	0.00224962	5.29309e-05	Yes	26.2138	0
Gabbr2	-10.0125	0.000968152	0.00225087	5.43517e-05	Yes	26.7976	0
Ina	-10.0157	0.000966015	0.00224962	5.24878e-05	Yes	26.2774	0
Osbpl2	-10.0183	0.000964249	0.00224962	5.23352e-05	Yes	26.3967	0
Rgag1	-10.0292	0.000956975	0.00224962	5.21836e-05	Yes	27.0963	0
Pwp2	-10.0313	0.000955619	0.0022438	5.08337e-05	Yes	26.6781	0
Tox3	-10.0334	0.000954187	0.00224962	5.23548e-05	Yes	27.469	0
Exosc5	-10.0422	0.000948379	0.00224131	4.98691e-05	Yes	27.0359	0
Rmnd5b	-10.056	0.000939408	0.00224131	5.03596e-05	Yes	28.2449	0
Rabl3	-10.0742	0.000927623	0.00222757	4.77437e-05	Yes	28.3819	0
Tpra1	-10.0916	0.000916503	0.00222199	4.47185e-05	Yes	28.199	0
Rnf185	-10.0929	0.000915662	0.00222199	4.50393e-05	Yes	28.4553	0
Cherp	-10.1068	0.000906885	0.00222757	4.71174e-05	Yes	30.6199	0
Haus5	-10.1101	0.000904827	0.00222199	4.30848e-05	Yes	28.7342	0
Tusc3	-10.1126	0.000903235	0.00222199	4.47055e-05	Yes	29.785	0
Rasgef1a	-10.12	0.000898633	0.00222199	4.48806e-05	Yes	30.4706	0
Rspry1	-10.1207	0.000898187	0.00222199	4.26607e-05	Yes	29.3096	0
Nrxn3	-10.1234	0.00089648	0.00175976	6.89072e-06	Yes	108.765	0.0227505
Cdkl4	-10.131	0.000891797	0.00222199	4.16698e-05	Yes	29.5549	0
Tada1	-10.1315	0.00089147	0.00222199	4.11454e-05	Yes	29.3045	0
Cyp4f13	-10.1395	0.000886526	0.00222199	4.06314e-05	Yes	29.6283	0
Dcun1d3	-10.1422	0.00088489	0.00222199	4.01035e-05	Yes	29.532	0
Wdr24	-10.1438	0.000883934	0.00222199	3.99641e-05	Yes	29.5714	0
Stim1	-10.1579	0.000875339	0.00222199	3.89645e-05	Yes	30.073	0
Srsf6	-10.1636	0.00087188	0.00222199	3.90364e-05	Yes	30.566	0
Upp2	-10.1651	0.000870981	0.00222199	4.14611e-05	Yes	32.2085	0
Fam175a	-10.1688	0.000868749	0.00222199	3.79563e-05	Yes	30.3119	0
Orai3	-10.1752	0.000864917	0.00222199	3.75591e-05	Yes	30.5663	0
Slc23a2	-10.1755	0.000864704	0.00222199	3.84714e-05	Yes	31.1739	0
Fam210a	-10.1914	0.000855217	0.00222199	3.70082e-05	Yes	31.5218	0
Taf4a	-10.2052	0.000847114	0.00222199	3.75977e-05	Yes	33.0995	0
Sytl3	-10.2083	0.000845253	0.00217217	3.48324e-05	Yes	31.4252	0
Chst12	-10.2091	0.00084481	0.00217717	3.53904e-05	Yes	31.8754	0
Cd2ap	-10.213	0.000842528	0.00217217	3.4447e-05	Yes	31.5353	0
Tmeff1	-10.2162	0.00084066	0.00217217	3.42698e-05	Yes	31.6715	0
Ncoa2	-10.2346	0.000829977	0.00214701	3.30278e-05	Yes	32.2916	0
Cdk15	-10.2403	0.000826724	0.00175976	6.56638e-06	Yes	118.79	0.0207413
Zdhhc12	-10.2414	0.00082609	0.00216209	3.34613e-05	Yes	33.1982	0
Zfpl1	-10.2424	0.000825546	0.00214701	3.24868e-05	Yes	32.5287	0
Sertad4	-10.2562	0.000817645	0.00214701	3.13561e-05	Yes	32.8157	0
Rgs7	-10.2588	0.000816203	0.00214701	3.11858e-05	Yes	32.8955	0
Cbwd1	-10.2606	0.000815173	0.00214701	3.28254e-05	Yes	34.3937	0
Setdb2	-10.2607	0.000815108	0.00214701	3.20861e-05	Yes	33.7939	0
Tax1bp3	-10.2707	0.000809479	0.00214701	3.15514e-05	Yes	34.2377	0
Adal	-10.271	0.000809332	0.00214701	3.07897e-05	Yes	33.6191	0
Exosc7	-10.2811	0.000803671	0.00214701	2.97119e-05	Yes	33.5865	0
Siah1a	-10.2815	0.00080344	0.00214701	2.98693e-05	Yes	33.7576	0
Taf3	-10.2932	0.000796964	0.00214701	2.90605e-05	Yes	34.0728	0
Cacna1c	-10.2955	0.000795695	0.00214701	2.87909e-05	Yes	34.0345	0
Herpud2	-10.3132	0.000786013	0.00214701	2.80326e-05	Yes	34.9096	0
Mxi1	-10.3253	0.000779438	0.00214701	2.80346e-05	Yes	36.0305	0
Six4	-10.3343	0.000774601	0.00214701	2.65091e-05	Yes	35.3386	0
Map4k5	-10.3435	0.00076963	0.00214131	2.59528e-05	Yes	35.6221	0
Appl1	-10.3465	0.000768038	0.00214105	2.575e-05	Yes	35.6864	0
Brinp2	-10.3556	0.000763239	0.00213215	2.52455e-05	Yes	35.9891	0
Ikbkb	-10.4112	0.00073436	0.00206415	2.30932e-05	Yes	38.8673	0
Gm765	-10.4176	0.000731117	0.00175976	9.00248e-07	Yes	196.159	0.0434918
1700001L05Rik	-10.4615	0.000709216	0.00200497	2.02558e-05	Yes	40.124	0
Plcxd3	-10.4633	0.000708321	0.00200497	1.98862e-05	Yes	39.7664	0
Abca6	-10.4996	0.000690708	0.00197845	1.89987e-05	Yes	42.2289	0
Plek2	-10.5003	0.000690367	0.00196638	1.86088e-05	Yes	41.6563	0
Ubxn2b	-10.5018	0.000689669	0.00196638	1.82538e-05	Yes	41.2234	0
2310011J03Rik	-10.5023	0.000689457	0.00196638	1.82802e-05	Yes	41.3142	0
Gng12	-10.5101	0.00068574	0.00196638	1.79171e-05	Yes	41.5353	0
Icmt	-10.5208	0.000680659	0.00196638	1.76423e-05	Yes	42.2171	0
1700003M02Rik	-10.5371	0.000672989	0.00196638	1.6986e-05	Yes	42.825	0
Fam114a1	-10.548	0.000667955	0.00196638	1.68892e-05	Yes	43.8574	0
Zfp449	-10.5515	0.000666303	0.00196638	1.63386e-05	Yes	43.1972	0
Serpinb9	-10.5739	0.000656055	0.00196638	1.60095e-05	Yes	45.0892	0
Apeh	-10.5742	0.000655916	0.00196638	1.57061e-05	Yes	44.493	0
1700011I03Rik	-10.5776	0.000654394	0.00196638	1.57153e-05	Yes	44.8993	0
Med27	-10.5983	0.000645034	0.00196638	1.51641e-05	Yes	46.1566	0
Gtf2h1	-10.5999	0.000644326	0.00196638	1.47378e-05	Yes	45.3864	0
Clock	-10.6172	0.000636658	0.00196638	1.57503e-05	Yes	49.9507	0
Zfp954	-10.6474	0.00062347	0.00196638	1.32675e-05	Yes	47.5275	0
Olfml3	-10.6496	0.000622514	0.00196638	1.35857e-05	Yes	48.6377	0
Rad52	-10.656	0.00061976	0.00196638	1.41215e-05	Yes	50.9301	0
Dcaf4	-10.6634	0.000616579	0.00196638	1.32146e-05	Yes	49.4028	0
Cep350	-10.7399	0.000584756	0.00195686	1.16073e-05	Yes	54.8627	0
Panx1	-10.7656	0.000574403	0.00192514	1.0038e-05	Yes	52.7642	0
Tmem68	-10.8216	0.000552551	0.00187809	9.26709e-06	Yes	57.6058	0
Mrpl37	-10.8881	0.00052767	0.00180495	8.20197e-06	Yes	62.7741	0
Kctd10	-10.9808	0.000494832	0.00175976	6.20803e-06	Yes	65.5163	0
Wdr33	-10.9921	0.000490966	0.00175976	5.94813e-06	Yes	65.4803	0
Csnk1g3	-11.0092	0.000485167	0.00175976	6.10663e-06	Yes	69.767	0
Grm7	-11.2284	0.000416797	0.00175976	3.34535e-06	Yes	81.2688	0
Arhgap36	-11.2394	0.000413636	0.00175976	3.30679e-06	Yes	82.9539	0
Lztfl1	-11.2918	0.000398858	0.00175976	2.8646e-06	Yes	86.258	0
Ulbp1	10.4383	1387.49	0.00213215	2.52409e-05	No	0	43.4674
6330403A02Rik	10.3301	1287.26	0.00224962	5.18384e-05	No	0	68.1525
Cpq	10.2144	1188.06	0.00224962	5.29128e-05	No	0	45.7111
P2ry12	10.1958	1172.84	0.00252479	7.81494e-05	No	0	75.7572
Sertad1	10.0327	1047.47	0.00233589	6.7947e-05	No	0	33.6319
Dhrs3	10.0217	1039.49	0.00285384	0.000106348	No	0	59.5134
Adprhl1	10.0042	1026.99	0.00286335	0.000108714	No	0	57.2065
Rnf113a1	9.99711	1021.95	0.00233589	6.54456e-05	No	0	29.1939
Pgf	9.9712	1003.76	0.00275108	9.55198e-05	No	0	40.9161
Inpp1	9.91471	965.214	0.0030101	0.000117867	No	0	44.743
Ccnf	9.89927	954.941	0.00304256	0.000121136	No	0	43.8926
Enpp4	9.84331	918.61	0.00328368	0.000143987	No	0	46.2758
Irf7	9.84298	918.403	0.00328591	0.000145251	No	0	46.9323
Wipi1	9.84103	917.159	0.00282743	0.000101224	No	0	28.4234
Lrrc3b	9.80666	895.566	0.00284134	0.000104506	No	0	26.476
AI450353	9.77457	875.866	0.00313629	0.000130416	No	0	30.7634
Arap2	9.76531	870.263	0.00341626	0.000153366	No	0	37.2346
Adam8	9.75828	866.033	0.00350759	0.00016684	No	0	41.5053
Ablim2	9.74196	856.29	0.00284134	0.000103811	No	0	21.8294
Slc8a1	9.70966	837.337	0.00352151	0.000169082	No	0	34.8287
Cntn5	9.67173	815.606	0.00362773	0.000180608	No	0	33.2731
Hdgfrp2	9.6587	808.276	0.00341626	0.000154516	No	0	25.773
Folh1	9.65848	808.152	0.00375356	0.000198072	No	0	36.6104
Unc5c	9.64841	802.529	0.00379478	0.000201516	No	0	36.1541
Zcwpw1	9.64474	800.49	0.00379595	0.000204349	No	0	36.4671
Zfp280c	9.64378	799.959	0.00379595	0.000203117	No	0	35.9467
Cxcl16	9.61295	783.044	0.00389228	0.000214101	No	0	34.5985
Gpha2	9.60532	778.915	0.00196638	1.86995e-05	No	0.0420631	120.24
Fanci	9.59402	772.836	0.00393719	0.000222799	No	0	34.2375
Cygb	9.58079	765.781	0.00222199	4.08474e-05	No	0.0202108	74.3518
Zfp709	9.5334	741.035	0.00406852	0.000245037	No	0	31.3628
Ldhd	9.51547	731.881	0.00337581	0.000151046	No	0	16.5473
Asb4	9.46976	709.06	0.00246668	7.51084e-05	No	0.0639154	225.77
Tmem54	9.46101	704.773	0.00423838	0.000259499	No	0	25.9306
C230004F18Rik	9.45136	700.074	0.00442732	0.000281457	No	0	28.3968
Slc5a7	9.44404	696.531	0.00444877	0.000284944	No	0	28.1479
Sp4	9.43594	692.632	0.00541085	0.000413884	No	0	69.6285
Rmst	9.41339	681.887	0.00457724	0.0003	No	0	27.1316
Arhgef10	9.41212	681.289	0.00461288	0.000302766	No	0	27.4124
Mab21l1	9.36328	658.609	0.00572412	0.000462265	No	0	60.5024
Wdr25	9.35205	653.502	0.00583805	0.000473369	No	0	60.8349
Acta1	9.3312	644.127	0.00496233	0.000346541	No	0	24.8871
Ucn2	9.32966	643.439	0.00496233	0.000347431	No	0	24.8416
Slc7a8	9.32826	642.813	0.00496233	0.000345857	No	0	24.5182
D330045A20Rik	9.32429	641.047	0.0059399	0.000490472	No	0	56.2919
Btbd11	9.32415	640.986	0.00478799	0.000327204	No	0	22.135
Rilpl1	9.31308	636.088	0.00500981	0.000354695	No	0	24.0827
Slco4a1	9.30816	633.922	0.00605625	0.000505911	No	0	56.0573
Tmem211	9.30722	633.51	0.0050288	0.000358166	No	0	23.9167
Pcdhga2	9.27193	618.199	0.00617498	0.000531003	No	0	51.2517
Amz1	9.27147	618.002	0.00617498	0.000531373	No	0	51.2103
Thtpa	9.26333	614.527	0.00523656	0.000385199	No	0	22.7137
Hsd17b14	9.26107	613.566	0.0052386	0.000389251	No	0	22.9078
Car2	9.24452	606.567	0.00396734	0.000227641	No	0.0202108	93.7734
Gcnt1	9.24262	605.768	0.00379595	0.000204153	No	0.0218523	92.0901
Abcb6	9.2405	604.878	0.00369836	0.000187608	No	0.0202108	81.6911
Ptpro	9.23546	602.77	0.00400625	0.000234166	No	0.0202108	93.8439
B230209E15Rik	9.22901	600.08	0.00435013	0.000274164	No	0	13.2607
Ceacam10	9.22665	599.098	0.00260643	8.53367e-05	No	0.0218523	58.8079
Actl7b	9.20052	588.345	0.00239079	7.1327e-05	No	0.0202108	50.2956
Mustn1	9.19644	586.683	0.0065546	0.000595206	No	0	45.0086
Zfp712	9.19037	584.222	0.0066013	0.000600677	No	0	44.5523
Aph1c	9.18324	581.343	0.00541085	0.000414163	No	0	18.8579
Apold1	9.17634	578.567	0.00566677	0.000447487	No	0	20.7465
Mtcp1	9.16848	575.425	0.00548054	0.00042444	No	0	18.5467
Mtmr1	9.16702	574.841	0.00670054	0.000622202	No	0	42.8515
Mis12	9.16527	574.143	0.00425052	0.000261942	No	0.0218523	92.8656
Pfkfb4	9.16379	573.557	0.00670084	0.000625233	No	0	42.6234
Csf1	9.16291	573.206	0.00670084	0.000626066	No	0	42.5611
Ly6e	9.15685	570.803	0.00675441	0.000635652	No	0	43.044
Slc6a19	9.14456	565.962	0.00680794	0.0006436	No	0	41.2959
Krt25	9.13966	564.043	0.00583805	0.000475165	No	0	19.8819
Arg2	9.13624	562.708	0.00583805	0.000474886	No	0	19.6025
Tm4sf4	9.11584	554.807	0.0059399	0.00049096	No	0	19.1462
B230217O12Rik	9.11234	553.461	0.00506775	0.00036475	No	0	12.7847
Lrrc75a	9.09974	548.65	0.00541085	0.000412716	No	0	14.1884
Vcam1	9.09296	546.077	0.00608004	0.000509598	No	0	18.6484
Rtp1	9.087	543.825	0.00488347	0.000338738	No	0	11.0437
Hr	9.08374	542.598	0.00729369	0.000705161	No	0	37.438
Psmb8	9.07719	540.14	0.00615475	0.000525948	No	0	18.4942
Slc9b2	9.07281	538.503	0.00736131	0.000716806	No	0	36.7951
Zbtb32	9.07245	538.37	0.00736131	0.000717189	No	0	36.7743
Trim71	9.06806	536.733	0.00740367	0.000726148	No	0	37.2426
Frs2	9.04277	527.407	0.00756196	0.000750133	No	0	35.1565
Sertad3	9.03314	523.896	0.00765639	0.000765027	No	0	35.2406
Plk3	9.02394	520.567	0.00767843	0.000771523	No	0	34.1402
Tbc1d16	9.01922	518.866	0.00771653	0.000776977	No	0	33.8913
Zfp263	9.01645	517.873	0.00627303	0.000548866	No	0	15.8076
Itpr2	9.01565	517.584	0.0077291	0.000781125	No	0	33.7046
Gins1	9.01538	517.488	0.00647049	0.000581536	No	0	17.2429
Ttc39aos1	9.00641	514.279	0.00778254	0.00079196	No	0	33.2276
Adcy2	8.9941	509.909	0.00787958	0.000806618	No	0	32.6053
Acp6	8.9916	509.027	0.0078874	0.000809624	No	0	32.4809
Slc7a3	8.98867	507.995	0.00790751	0.000813163	No	0	32.3357
Ddr2	8.98533	506.82	0.00662541	0.000606578	No	0	16.4913
Elac2	8.98191	505.62	0.00797301	0.000821385	No	0	32.0038
Slitrk4	8.98117	505.361	0.0080161	0.000826572	No	0	32.5105
Lrrc6	8.97592	503.525	0.00802126	0.000828734	No	0	31.7134
Slc25a20	8.97506	503.225	0.00802126	0.000829796	No	0	31.672
Pml	8.97073	501.718	0.00804838	0.000835153	No	0	31.4645
Srgn	8.9602	498.069	0.00812655	0.000853113	No	0	31.5322
Akr1b10	8.9564	496.759	0.00815073	0.000857932	No	0	31.3502
Plch1	8.94533	492.96	0.00826316	0.000872134	No	0	30.827
St18	8.93443	489.25	0.00239657	7.1723e-05	No	0.0639154	101.582
Egf	8.9329	488.731	0.00833373	0.00088341	No	0	29.7223
Dmkn	8.93149	488.256	0.00834374	0.000885249	No	0	29.6601
Slc22a5	8.92599	486.396	0.00842188	0.000897465	No	0	29.9397
Rph3al	8.92091	484.688	0.00847053	0.000904228	No	0	29.7122
Fut11	8.91599	483.038	0.00516569	0.000376133	No	0.0218523	70.4109
C530044C16Rik	8.91582	482.979	0.00848022	0.000906054	No	0	28.9756
Arhgef19	8.90591	479.675	0.0086303	0.000924503	No	0	29.0524
Gm13582	8.90138	478.169	0.00318656	0.000137254	No	0.0841261	152.048
Mpp3	8.90016	477.767	0.00864879	0.00092729	No	0	28.3119
Vps37b	8.89867	477.274	0.00865284	0.000929337	No	0	28.2496
Chd3os	8.8871	473.462	0.0087565	0.000945368	No	0	27.7726
Hmg20b	8.88382	472.384	0.0073629	0.00071803	No	0	14.8541
Lonrf3	8.87684	470.105	0.00885966	0.000959811	No	0	27.3578
Gpr176	8.87063	468.086	0.00530433	0.000398591	No	0.0202108	62.6757
Adpgk	8.86849	467.392	0.0089316	0.000971717	No	0	27.0259
Gstm7	8.86217	465.348	0.00749681	0.000738778	No	0	14.355
Stard5	8.85123	461.834	0.00734417	0.000712781	No	0	13.0503
Relb	8.8443	459.621	0.00913794	0.001007	No	0	26.0925
Sdcbp2	8.8443	459.621	0.00913794	0.001007	No	0	26.0925
Upp1	8.84123	458.643	0.00765636	0.00076378	No	0	14.0231
Galm	8.81324	449.83	0.00942176	0.00105408	No	0	24.9518
1700013F07Rik	8.8116	449.319	0.00947248	0.00106222	No	0	25.2986
Recql	8.80446	447.102	0.00950442	0.00106776	No	0	24.6407
Pabpc1l	8.80406	446.98	0.00955216	0.00107402	No	0	25.0256
Hsf5	8.80343	446.784	0.00955251	0.00107501	No	0	25.0028
Col28a1	8.80186	446.298	0.0055839	0.000436779	No	0.0218523	61.6037
Papd7	8.79484	444.131	0.00642119	0.000574112	No	0	8.41608
Arhgef37	8.7816	440.073	0.0096998	0.00110418	No	0	23.8525
Usp29	8.7815	440.044	0.00970416	0.00111011	No	0	24.2293
Nup205	8.77914	439.323	0.00970416	0.00110817	No	0	23.7695
Erap1	8.77344	437.592	0.00572389	0.000458402	No	0.0202108	56.4648
Esr1	8.7535	431.585	0.0037487	0.000194669	No	0.168252	271.538
Ibtk	8.75265	431.332	0.00996466	0.00115198	No	0	22.8984
Gldn	8.75192	431.112	0.00767843	0.000771709	No	0	10.4657
Icam5	8.75007	430.559	0.00998043	0.00115635	No	0	22.8154
Xlr3b	8.74107	427.882	0.00673043	0.000629997	No	0	7.9905
2810047C21Rik1	8.73824	427.044	0.00842656	0.00089875	No	0	12.509
Mast4	8.73565	426.279	0.0101369	0.00118701	No	0	22.705
Vgll3	8.72917	424.368	0.00852513	0.000911647	No	0	12.3846
Clcf1	8.72423	422.916	0.0102304	0.00120082	No	0	22.0065
Dnd1	8.72196	422.252	0.0102901	0.00121094	No	0	22.2728
Slc2a9	8.71757	420.969	0.0103172	0.00121871	No	0	22.1363
Scrn2	8.71742	420.924	0.0102901	0.00121281	No	0	21.7991
Ahr	8.71597	420.502	0.00345314	0.000160137	No	0.0202108	32.1052
Setd4	8.71536	420.324	0.0103063	0.00121646	No	0	21.7369
Nell2	8.69365	414.047	0.0105046	0.00125554	No	0	21.0939
Bicd2	8.69294	413.843	0.0105073	0.00125684	No	0	21.0732
Ice2	8.68603	411.865	0.00587467	0.000479241	No	0.0404215	92.0673
Ddias	8.6814	410.547	0.0106189	0.00127811	No	0	20.7413
Cage1	8.68036	410.251	0.00613259	0.000516632	No	0.0202108	50.6937
Simc1	8.67849	409.718	0.0106482	0.00128354	No	0	20.6583
C130074G19Rik	8.67744	409.421	0.00901677	0.0009886	No	0	11.7001
Cnih2	8.67333	408.257	0.0107421	0.00129964	No	0	20.8167
Cpne7	8.67095	407.584	0.0107436	0.00130414	No	0	20.7485
Lox	8.66825	406.82	0.00615475	0.00052564	No	0.0202108	50.0508
Arhgap10	8.66816	406.795	0.0107421	0.00130295	No	0	20.368
R3hcc1	8.66443	405.744	0.0107547	0.00131003	No	0	20.2642
Sptbn4	8.66214	405.103	0.010807	0.0013209	No	0	20.4982
Ucp2	8.63912	398.688	0.011047	0.00136569	No	0	19.8612
Mgat5	8.63608	397.849	0.011047	0.00136501	No	0	19.4968
Obscn	8.63237	396.829	0.0111151	0.00137907	No	0	19.6792
Pex12	8.62499	394.805	0.0111612	0.00138708	No	0	19.2064
Gipc2	8.62179	393.929	0.0112046	0.00139353	No	0	19.1235
Enpp2	8.61935	393.262	0.0063743	0.000566433	No	0.0218523	50.7352
Hrasls	8.61409	391.832	0.00605011	0.000504834	No	0.0218523	46.7549
Prox2	8.61343	391.652	0.00646096	0.000578872	No	0.0218523	50.8682
Ebpl	8.61208	391.286	0.0112701	0.00141323	No	0	18.8746
Mapk13	8.60304	388.843	0.0113507	0.00143181	No	0	18.6464
Il1r2	8.59123	385.673	0.00655169	0.000594331	No	0.0202108	46.5683
4930502E18Rik	8.5905	385.478	0.0115111	0.00145796	No	0	18.3353
Mtif3	8.5885	384.942	0.00659627	0.000599605	No	0.0218523	49.5486
Angpt1	8.58296	383.467	0.0116375	0.00148099	No	0	18.4052
Gm5105	8.5699	380.011	0.0117674	0.00150192	No	0	17.8375
Grk5	8.5699	380.011	0.0117674	0.00150192	No	0	17.8375
Ak4	8.56723	379.31	0.00381663	0.000206381	No	0.0218523	29.7434
Anln	8.5625	378.067	0.0066521	0.000610882	No	0.0202108	44.8032
Sbf1	8.56074	377.608	0.00667339	0.000615325	No	0.0218523	47.707
Adgrf4	8.5504	374.909	0.0119538	0.00154466	No	0	17.3812
Ccdc160	8.5504	374.909	0.0119538	0.00154466	No	0	17.3812
Neo1	8.54454	373.391	0.00670084	0.000626603	No	0.0202108	43.9736
Kif16b	8.54297	372.984	0.0063743	0.000567077	No	0.0218523	43.8362
Tdrp	8.53634	371.275	0.00674537	0.000633912	No	0.0202108	43.6002
Rbm3os	8.53193	370.14	0.0104782	0.00124541	No	0	10.0765
Abl2	8.52501	368.37	0.00405294	0.000241453	No	0.0404215	52.7421
Slc2a4rg-ps	8.52467	368.283	0.0121839	0.00160279	No	0	16.8004
Dlg2	8.51902	366.844	0.012257	0.00161583	No	0	16.676
Fbxo10	8.51711	366.359	0.0123218	0.00162782	No	0	16.8581
Yod1	8.50467	363.213	0.012389	0.0016494	No	0	16.3649
Pld1	8.50274	362.726	0.0124145	0.00165398	No	0	16.3234
Slco2a1	8.50176	362.482	0.0124145	0.00165628	No	0	16.3027
Grp	8.50161	362.443	0.0124145	0.00166432	No	0	16.5169
Enam	8.50079	362.237	0.0124145	0.00165859	No	0	16.2819
Dync2li1	8.49982	361.993	0.0124145	0.0016609	No	0	16.2612
Hmces	8.49787	361.503	0.0124147	0.00166555	No	0	16.2197
Smim1	8.48744	358.901	0.00906255	0.000996999	No	0	6.46835
Fgd6	8.4874	358.892	0.00710779	0.000679236	No	0.0202108	41.4431
Desi2	8.48485	358.256	0.00341626	0.000153811	No	0.0622738	66.6917
Frrs1l	8.48103	357.308	0.0125547	0.00170615	No	0	15.8671
Kbtbd7	8.47782	356.515	0.0103257	0.00122245	No	0.0202108	68.384
Sergef	8.477	356.312	0.0125894	0.00171599	No	0	15.7841
Gpr146	8.47193	355.063	0.0126356	0.00172846	No	0	15.6804
Lemd2	8.46989	354.561	0.0126405	0.00173349	No	0	15.6389
Lemd1	8.46374	353.052	0.0126488	0.00174879	No	0	15.5145
Chst7	8.4628	352.822	0.0127144	0.00175911	No	0	15.6979
Tnfaip8	8.4585	351.773	0.00613259	0.000518263	No	0.0202108	33.8411
4732456N10Rik	8.45794	351.636	0.00737841	0.000720231	No	0.0218523	43.224
Pianp	8.44491	348.476	0.0127969	0.00179634	No	0	15.1411
Lce1g	8.44279	347.963	0.0128184	0.00180179	No	0	15.0997
Nln	8.442	347.772	0.0107421	0.0013029	No	0.0218523	71.3229
Fastkd1	8.4416	347.675	0.00764587	0.000761308	No	0.0437046	82.5316
Akr1b8	8.43852	346.934	0.0128489	0.00181278	No	0	15.0167
Cep192	8.43745	346.676	0.0128489	0.00181555	No	0	14.996
Hbegf	8.43089	345.106	0.00689736	0.000655911	No	0.0218523	38.7902
Sft2d2	8.42772	344.346	0.0129023	0.00184085	No	0	14.8093
Fgd5	8.42005	342.521	0.0129675	0.00186103	No	0	14.6641
Sdr42e1	8.41848	342.148	0.0109231	0.00134221	No	0.0218523	69.2071
Ctdnep1	8.41006	340.157	0.0130926	0.00188763	No	0	14.4774
L3mbtl3	8.40713	339.468	0.0131582	0.00190392	No	0	14.6058
Wasf2	8.3998	337.747	0.0099301	0.00114518	No	0	5.90691
Gpam	8.39877	337.507	0.0131966	0.00191809	No	0	14.27
Slc25a31	8.39507	336.641	0.00773574	0.000783238	No	0.0202108	37.9914
Gm5779	8.39421	336.44	0.0132177	0.00193056	No	0	14.187
Fam83d	8.38952	335.35	0.00778254	0.00079233	No	0.0218523	40.2664
D630023F18Rik	8.38891	335.207	0.00720967	0.000693469	No	0.0202108	34.9116
Vdr	8.36851	330.501	0.0135229	0.00200209	No	0	13.7307
Frmpd4	8.35942	328.426	0.0105805	0.00126855	No	0	5.92843
Fstl5	8.35741	327.968	0.00776267	0.000788136	No	0.0606323	98.6911
Usb1	8.3565	327.761	0.013661	0.00203638	No	0	13.5233
Zfp697	8.35407	327.209	0.0136897	0.00204338	No	0	13.4818
Trim56	8.35225	326.797	0.0119795	0.00155991	No	0	7.6783
Zkscan5	8.342	324.483	0.00895446	0.000975925	No	0.0420631	77.6703
Proser2	8.34055	324.158	0.0138668	0.00208274	No	0	13.2537
Rnf2	8.33964	323.953	0.0139043	0.00209444	No	0	13.4001
Wnk3	8.33919	323.851	0.00618552	0.000534587	No	0.0202108	28.2135
Abca8a	8.33488	322.886	0.0124594	0.00167271	No	0	8.09111
Sec24d	8.31785	319.096	0.014102	0.00215966	No	0	13.036
Nt5dc1	8.31783	319.093	0.0140978	0.0021505	No	0	12.8803
Gm16701	8.31507	318.483	0.014115	0.0021681	No	0	12.9905
Swt1	8.31009	317.384	0.0141413	0.00217407	No	0	12.7559
Zfp27	8.30494	316.254	0.00627303	0.000547373	No	0.0622738	77.1678
Gstm6	8.3018	315.567	0.0118865	0.00152781	No	0.0202108	54.8607
Necap2	8.30135	315.469	0.00774707	0.000785187	No	0.0202108	31.9871
Adamts8	8.29166	313.357	0.0143323	0.00223109	No	0	12.4655
Galnt11	8.28765	312.487	0.0143892	0.0022437	No	0	12.4033
Calcr	8.28232	311.334	0.0144847	0.00227006	No	0	12.4673
2810002D19Rik	8.27701	310.19	0.00644755	0.000577069	No	0.0420631	51.8237
Alkbh1	8.27413	309.573	0.0059399	0.000491208	No	0.0202108	24.6427
2410131K14Rik	8.27394	309.532	0.0125155	0.00168608	No	0	6.64525
Wbscr27	8.27298	309.325	0.0121624	0.00159655	No	0.0218523	56.9971
D3Ertd751e	8.26771	308.197	0.00478799	0.000325762	No	0.105978	102.419
Plat	8.26572	307.772	0.00572412	0.000462119	No	0.143117	153.668
C920025E04Rik	8.26445	307.502	0.0147283	0.00231787	No	0	12.0507
Olfm2	8.26167	306.91	0.0147771	0.00232691	No	0	12.0092
Efcab2	8.26028	306.614	0.0147972	0.00233146	No	0	11.9885
Klhdc8a	8.26008	306.572	0.0148367	0.00234183	No	0	12.126
Tmem163	8.25888	306.317	0.0148174	0.00233603	No	0	11.9677
Fam105a	8.25754	306.033	0.00654875	0.000593454	No	0.0420631	50.8682
Gm14164	8.25467	305.424	0.0148786	0.00234983	No	0	11.9055
Hrct1	8.24854	304.128	0.0131582	0.00190392	No	0	7.38591
Magee2	8.2453	303.446	0.00661057	0.000603986	No	0.0420631	50.2766
Cks2	8.24484	303.351	0.0150316	0.00239222	No	0	11.8985
Gdf9	8.2415	302.648	0.00662644	0.00060729	No	0.0420631	50.0946
Zfp609	8.24045	302.429	0.015042	0.00239702	No	0	11.6981
Hgf	8.23178	300.616	0.0151325	0.00242624	No	0	11.5736
Ccdc9	8.22593	299.4	0.0151858	0.00244611	No	0	11.4907
Mtmr10	8.22564	299.341	0.0066838	0.000617075	No	0.0639154	73.4367
Rab10os	8.22299	298.791	0.0152018	0.00245616	No	0	11.4492
Bfsp1	8.22152	298.486	0.0152134	0.00246122	No	0	11.4285
Bach1	8.20507	295.101	0.0121838	0.00160164	No	0	5.02372
Cxadr	8.20299	294.677	0.0126488	0.00174651	No	0.0202108	49.2094
Gm6961	8.19289	292.621	0.0155478	0.00256134	No	0	11.0344
Tmem132c	8.18313	290.648	0.0127905	0.00179053	No	0.0202108	48.0491
Slc25a10	8.18048	290.114	0.015756	0.00260592	No	0	10.8684
Gstm2	8.16244	286.509	0.00956083	0.00108124	No	0.0202108	29.9832
Otulin	8.16144	286.311	0.0160971	0.00268636	No	0	10.7382
Trp53inp1	8.15907	285.841	0.0128826	0.00182841	No	0.0202108	46.1909
Ptpre	8.14974	283.998	0.0089316	0.000971842	No	0.0202108	27.5277
Pggt1b	8.14817	283.691	0.00970416	0.00110998	No	0.0404215	56.1694
H2-DMa	8.14495	283.057	0.00970416	0.00110753	No	0.0202108	29.4599
Dclk2	8.14022	282.13	0.0164016	0.00275551	No	0	10.3499
Galnt9	8.1333	280.781	0.0130926	0.00188834	No	0.0202108	44.8012
Pigx	8.13188	280.505	0.016526	0.00278745	No	0	10.2462
Sox2	8.12514	279.198	0.016627	0.00281353	No	0	10.1632
Map3k14	8.12424	279.023	0.0131672	0.00190984	No	0.0202108	44.3241
Ctsk	8.12345	278.87	0.0166536	0.00282013	No	0	10.1425
Vps9d1	8.1197	278.145	0.0133076	0.00195036	No	0.0218523	47.8443
Nme4	8.11663	277.556	0.0167355	0.0028468	No	0	10.0595
Fam71e1	8.10918	276.126	0.0168868	0.00288742	No	0	10.0785
St3gal5	8.10568	275.457	0.0050288	0.000359133	No	0.0420631	34.6487
Lrrtm3	8.10417	275.169	0.00592281	0.000487342	No	0.0841261	73.8589
Mib1	8.1028	274.907	0.0169331	0.00290165	No	0	9.8936
Gemin4	8.10033	274.436	0.0135164	0.0019978	No	0.0218523	46.7523
Pate2	8.0993	274.241	0.0169965	0.00291569	No	0	9.85212
Paxbp1	8.09761	273.919	0.0134036	0.00197443	No	0.0202108	42.9552
Top1mt	8.09054	272.581	0.00942716	0.00105557	No	0.0202108	25.9721
Spns2	8.08728	271.965	0.0101369	0.00118666	No	0.0218523	29.3717
Dap	8.08692	271.898	0.00754041	0.000745886	No	0.0420631	42.978
AA414768	8.07738	270.106	0.01023	0.00119982	No	0.0202108	27.3183
Chek1	8.07249	269.191	0.0174645	0.00302528	No	0	9.541
Osbpl10	8.07066	268.851	0.0174989	0.00303287	No	0	9.52025
Sh3gl3	8.06182	267.209	0.0137742	0.00206446	No	0.0202108	41.1922
Pld4	8.05863	266.618	0.0104845	0.00124885	No	0.0218523	28.7546
Fam84a	8.05568	266.073	0.0139152	0.00209909	No	0.0202108	41.3149
Kcne3	8.05217	265.427	0.0177767	0.00311084	No	0	9.31284
Nav2	8.05094	265.201	0.00898698	0.000980948	No	0.0404215	44.3535
H2-M11	8.04653	264.392	0.0178866	0.00313499	No	0	9.25062
Dpyd	8.01968	259.516	0.0182943	0.00326453	No	0	9.05471
Srfbp1	8.01766	259.153	0.0182862	0.00326138	No	0	8.9395
Hk1os	8.01372	258.446	0.0183274	0.00327897	No	0	8.89802
Slc16a14	8.0128	258.281	0.0107547	0.00131049	No	0.0202108	25.6175
Tmc7	8.00861	257.532	0.0143135	0.0022253	No	0.0202108	39.1081
Hpd	8.00578	257.028	0.0184407	0.00331472	No	0	8.81505
Primpol	8.00378	256.672	0.0184623	0.00332377	No	0	8.79431
Mocs3	7.99168	254.528	0.0186602	0.00337911	No	0	8.66986
Cldn34c1	7.99115	254.435	0.0144676	0.00226604	No	0	4.15855
1110037F02Rik	7.9876	253.809	0.0187481	0.00339795	No	0	8.62838
Msh5	7.98054	252.57	0.0188725	0.00344337	No	0	8.6452
Oas1d	7.97937	252.365	0.0188721	0.00343624	No	0	8.54541
Ccdc107	7.97273	251.207	0.016824	0.00286883	No	0	5.59462
Gsdmc4	7.96928	250.607	0.0189927	0.00349644	No	0	8.53145
Cd96	7.96701	250.213	0.0190089	0.00350724	No	0	8.50869
Per1	7.95863	248.763	0.019117	0.0035342	No	0	8.338
Ccl25	7.95679	248.447	0.00865284	0.000928534	No	0.0437046	39.8743
Spdya	7.94574	246.55	0.0193758	0.0035966	No	0	8.21355
Spin2c	7.9439	246.237	0.0194667	0.00361893	No	0	8.28119
Col12a1	7.94072	245.693	0.015042	0.00239809	No	0.0202108	35.7995
Incenp	7.93702	245.065	0.0195423	0.00363938	No	0	8.13059
Zfp275	7.92327	242.741	0.0152009	0.00245034	No	0.0202108	35.0943
Gm4952	7.9175	241.771	0.0113341	0.00142707	No	0.0606323	63.4927
Upb1	7.90568	239.799	0.0201422	0.00379709	No	0	7.84021
0610043K17Rik	7.90484	239.659	0.0119266	0.00153669	No	0.0218523	24.6596
Bcar1	7.89886	238.669	0.0171984	0.00296154	No	0	4.57112
Mok	7.89805	238.534	0.0155197	0.00254947	No	0.0202108	34.4215
Rdh10	7.89648	238.274	0.0202558	0.00384456	No	0	7.75724
Dok7	7.89416	237.892	0.0202874	0.00385661	No	0	7.7365
Pip5k1b	7.89263	237.639	0.00722467	0.000695794	No	0.0606323	45.1087
Adnp2	7.89041	237.274	0.0155244	0.00255169	No	0.0202108	33.8083
Epm2a	7.8895	237.125	0.0203285	0.00388092	No	0	7.69502
Rsad1	7.88425	236.262	0.011233	0.00140463	No	0.0218523	22.5705
Ssh2	7.88246	235.971	0.0204011	0.00391794	No	0	7.6328
Ldoc1l	7.88189	235.878	0.00903873	0.000993536	No	0.0420631	35.4074
1300017J02Rik	7.8753	234.802	0.0205694	0.00396967	No	0	7.64417
Taok2	7.8719	234.248	0.00826316	0.00087317	No	0.0639154	49.6172
AW549542	7.86826	233.659	0.00788035	0.000807431	No	0.1464	108.264
Sncaip	7.86336	232.867	0.0207402	0.00402003	No	0	7.46687
Tmie	7.85692	231.829	0.0160961	0.00268169	No	0.0202108	32.8518
Exo5	7.85607	231.694	0.0209042	0.00405963	No	0	7.40464
Pp2d1	7.8544	231.425	0.0209529	0.00408274	No	0	7.46217
Ttc41	7.85374	231.319	0.0129023	0.00184008	No	0.0420631	46.5248
Nalcn	7.85158	230.973	0.00792978	0.000816192	No	0.104337	76.0717
Gpd1	7.85011	230.737	0.00935123	0.00104172	No	0.0420631	34.4118
Ncapg2	7.8424	229.508	0.016175	0.0027069	No	0.0202108	32.0246
Nr2f1	7.83629	228.538	0.0212933	0.00416894	No	0	7.23871
Gpr119	7.83313	228.038	0.0163146	0.00273786	No	0.0202108	31.6927
Mep1b	7.83126	227.742	0.0213662	0.00419714	No	0	7.19723
Sipa1	7.82193	226.274	0.0214995	0.00426434	No	0	7.18916
Zscan22	7.82107	226.139	0.0169461	0.00290544	No	0.0404215	62.0862
Gbp3	7.81685	225.479	0.0171865	0.00295629	No	0.0437046	67.2278
Snora16a	7.81339	224.94	0.0215966	0.00429878	No	0	7.05204
Cdk13	7.81204	224.728	0.0172701	0.00297845	No	0	3.51214
Ss18	7.80284	223.301	0.0167272	0.0028414	No	0.0202108	30.6349
AA986860	7.79952	222.786	0.0126488	0.00174863	No	0.0202108	20.764
Csf2ra	7.7951	222.106	0.0219768	0.0044052	No	0	6.90685
Msh6	7.79239	221.689	0.0168914	0.0028902	No	0.0218523	32.4186
Spaca6	7.77341	218.79	0.0224775	0.00454953	No	0	6.80241
Spp1	7.77144	218.493	0.0100853	0.00117345	No	0.144758	107.016
A530050N04Rik	7.77092	218.414	0.0224775	0.00454957	No	0	6.72018
Cblc	7.75397	215.863	0.020086	0.003779	No	0	4.19376
Mllt4	7.74685	214.8	0.010235	0.00120283	No	0.0420631	31.2591
Pnpla1	7.7346	212.984	0.0232996	0.00477462	No	0	6.45054
Ddx19a	7.73392	212.884	0.0195423	0.0036409	No	0	3.69025
Plxdc2	7.73174	212.562	0.0233247	0.0047928	No	0	6.4298
Fem1c	7.72866	212.108	0.0177767	0.00311081	No	0.0202108	28.2082
Gm1661	7.72198	211.129	0.0178866	0.00313619	No	0.0202108	28.0007
Ccbl2	7.71725	210.437	0.0236055	0.00488572	No	0	6.32609
Gas6	7.71725	210.437	0.0236055	0.00488572	No	0	6.32609
Rrp1b	7.71197	209.669	0.0127969	0.00179677	No	0.0218523	19.2429
F8	7.7025	208.298	0.0181732	0.00323784	No	0.0202108	27.6419
Siah2	7.70248	208.295	0.0239096	0.0049821	No	0	6.22239
Gnb3	7.70077	208.047	0.018146	0.00323029	No	0.0218523	29.266
Ly96	7.6995	207.864	0.0239506	0.00500181	No	0	6.20165
Slc37a1	7.69409	207.087	0.0088873	0.000963633	No	0.124548	77.0205
Cubn	7.69047	206.567	0.0241157	0.00506183	No	0	6.13942
Pcdha9	7.69047	206.567	0.0241157	0.00506183	No	0	6.13942
Zfp160	7.68743	206.133	0.0241627	0.00508214	No	0	6.11868
9530051G07Rik	7.68439	205.698	0.0241869	0.0051026	No	0	6.09794
Tmem165	7.68439	205.698	0.0241869	0.0051026	No	0	6.09794
Cdh18	7.67981	205.047	0.0138208	0.00207454	No	0.0218523	19.7682
Msc	7.67209	203.952	0.0243864	0.00518602	No	0	6.01498
2610316D01Rik	7.6649	202.939	0.0187493	0.00340098	No	0.0218523	28.3699
Fam184b	7.66273	202.634	0.0246454	0.00525029	No	0	5.95275
Taf1b	7.65885	202.09	0.020072	0.0037745	No	0	3.07923
Hmgn5	7.65828	202.01	0.00572091	0.000457312	No	0.0639154	31.5025
Cacna1e	7.65496	201.545	0.0192677	0.00357049	No	0.0437046	55.6478
Nsg1	7.64253	199.816	0.0129675	0.00186183	No	0.0437046	33.5055
Prg2	7.64203	199.747	0.0251932	0.00541183	No	0	5.86963
Dusp28	7.6387	199.287	0.014115	0.00216611	No	0.0202108	17.7566
Hfe	7.63123	198.257	0.0189927	0.00349874	No	0.0202108	25.3251
Dll3	7.62417	197.289	0.0255128	0.00552308	No	0	5.70386
Acbd7	7.62087	196.838	0.0256013	0.00554702	No	0	5.68311
Fam205a1	7.62081	196.83	0.0256265	0.00556443	No	0	5.73313
Sesn2	7.61422	195.934	0.0257253	0.00559549	No	0	5.64163
Abcb4	7.61067	195.452	0.0233247	0.00479133	No	0	3.88833
Myh13	7.60752	195.026	0.0258963	0.00564476	No	0	5.60015
Lipt2	7.60415	194.571	0.0259774	0.0056697	No	0	5.57941
Matk	7.59899	193.876	0.0261628	0.00572533	No	0	5.59663
AF366264	7.59378	193.177	0.0236062	0.00488806	No	0	3.79767
Agpat2	7.58362	191.821	0.0264686	0.00582379	No	0	5.45496
Prpf40b	7.58065	191.426	0.0199891	0.00375146	No	0.0202108	24.1838
Rnf170	7.57666	190.898	0.0266311	0.00587691	No	0	5.41348
Grwd1	7.57408	190.557	0.00629072	0.000554236	No	0.126189	57.9856
Trim30b	7.57315	190.434	0.0267417	0.00590382	No	0	5.39274
Rpusd4	7.56411	189.245	0.0201371	0.00379347	No	0.0202108	23.5414
Arhgap32	7.56254	189.039	0.0270003	0.00598593	No	0	5.33051
Slc52a3	7.55657	188.258	0.0151217	0.00242206	No	0.0437046	33.4992
Rab34	7.55654	188.254	0.0203261	0.00387345	No	0.0218523	25.1848
Ube2t	7.55553	188.123	0.0119595	0.00154977	No	0.0622738	38.1279
9130409J20Rik	7.5525	187.728	0.0154303	0.0025216	No	0.0606323	46.9096
Anapc15	7.55108	187.543	0.0152019	0.00245759	No	0.0218523	17.4476
Lyar	7.54019	186.133	0.0204011	0.00390405	No	0.0202108	22.9399
Calb1	7.54002	186.111	0.0204011	0.00391671	No	0.0218523	24.5162
Tnfrsf22	7.53723	185.751	0.0276467	0.00618611	No	0	5.18532
Xylb	7.53723	185.751	0.0276467	0.00618611	No	0	5.18532
Muc6	7.5364	185.644	0.0163527	0.00274578	No	0.0420631	33.7618
B930059L03Rik	7.53355	185.278	0.0277329	0.00621573	No	0	5.16458
Ccdc67	7.52342	183.982	0.0123645	0.00164499	No	0.0824846	49.0026
Krt7	7.5224	183.851	0.0279969	0.00630621	No	0	5.10236
Rad18	7.52152	183.74	0.0123358	0.00164002	No	0.0420631	25.3894
Syt14	7.51089	182.391	0.021393	0.00421612	No	0.0437046	47.2301
4933408B17Rik	7.49189	180.004	0.0287932	0.00655998	No	0	4.93643
Nrde2	7.48666	179.353	0.0168914	0.00289134	No	0.0420631	31.9209
Morc2a	7.47583	178.012	0.0262445	0.00574755	No	0	3.38284
B430212C06Rik	7.47563	177.987	0.0292319	0.00671793	No	0	4.89136
Peak1	7.46421	176.584	0.0295212	0.00679818	No	0	4.79124
Tnip2	7.46095	176.185	0.0224571	0.00454126	No	0.0606323	62.4313
Triobp	7.45115	174.993	0.0164592	0.00276964	No	0.0218523	15.7447
Ankrd2	7.44796	174.606	0.0299623	0.00694168	No	0	4.70827
Gm15133	7.44796	174.606	0.0299623	0.00694168	No	0	4.70827
Hace1	7.44796	174.606	0.0299623	0.00694168	No	0	4.70827
Limd1	7.44796	174.606	0.0299623	0.00694168	No	0	4.70827
Asah2	7.44494	174.241	0.0301433	0.00698805	No	0	4.73211
Gm10466	7.43555	173.111	0.0303457	0.00705306	No	0	4.64605
Crhbp	7.43509	173.055	0.0122901	0.00162248	No	0.0639154	33.4392
Tubgcp4	7.42796	172.202	0.0154112	0.00251441	No	0.0606323	38.0556
Erbb2ip	7.41871	171.102	0.0308093	0.00720685	No	0	4.56308
Cit	7.40369	169.33	0.0313434	0.00736661	No	0	4.52735
Ccdc64b	7.39716	168.565	0.031469	0.00740809	No	0	4.45938
Slc26a11	7.39059	167.799	0.0119795	0.00156026	No	0.148042	70.8391
Nav3	7.38656	167.331	0.0175416	0.00304844	No	0.0202108	14.0351
Prpf4	7.38467	167.111	0.0318965	0.00754739	No	0	4.43635
Cyp4x1	7.36892	165.297	0.0233247	0.00478861	No	0.0202108	19.1027
Mnd1	7.35689	163.925	0.0326466	0.00779792	No	0	4.27271
Rnaseh1	7.35114	163.273	0.0236456	0.00490063	No	0.0218523	20.0153
Zc3hav1	7.32801	160.676	0.019117	0.00353706	No	0.127831	80.7188
Pemt	7.32293	160.111	0.024181	0.00509501	No	0.0202108	18.3369
Dpy19l4	7.31454	159.183	0.0340472	0.00822771	No	0	4.08604
Rprml	7.3097	158.65	0.0341889	0.00827819	No	0	4.06529
Rbmx2	7.30912	158.586	0.0342641	0.00830567	No	0	4.09509
Gm3636	7.30688	158.34	0.0289936	0.00663075	No	0	2.44682
Speg	7.30483	158.115	0.0343155	0.00832925	No	0	4.04455
Col6a2	7.30383	158.005	0.0344014	0.00836127	No	0	4.07234
Gm9958	7.30166	157.768	0.0243864	0.00518476	No	0.0202108	17.796
Tmem141	7.29873	157.448	0.0176238	0.00307093	No	0.0437046	24.8623
Timd4	7.28775	156.254	0.0349304	0.00853232	No	0	4.00409
Ptprj	7.28414	155.864	0.0198094	0.00371218	No	0.0420631	26.1548
5430437J10Rik	7.28112	155.537	0.0179252	0.00315437	No	0.0202108	11.9925
Cbr3	7.28004	155.422	0.0351002	0.00859356	No	0	3.94085
Sik2	7.275	154.879	0.0352434	0.0086483	No	0	3.9201
Cyb561d1	7.2682	154.15	0.0144321	0.00225773	No	0.127831	59.0356
Col18a1	7.26695	154.017	0.0252887	0.00545101	No	0.0218523	18.4507
Sars2	7.26251	153.544	0.0192677	0.00357114	No	0.0218523	13.2388
Slc18a1	7.26197	153.486	0.019117	0.00353787	No	0.0218523	13.152
Tpd52l1	7.26133	153.418	0.0126488	0.00174133	No	0.104337	43.764
Map3k15	7.25136	152.362	0.0254542	0.00550091	No	0.0202108	16.8834
Ankrd32	7.25106	152.331	0.0204011	0.00390321	No	0.0420631	25.4806
P2rx5	7.23879	151.04	0.0363708	0.00905032	No	0	3.77492
Cd59b	7.23049	150.174	0.0304777	0.00710085	No	0	2.14315
4930444G20Rik	7.22815	149.93	0.0367069	0.0091716	No	0	3.73343
Pate4	7.22277	149.373	0.0369129	0.00923338	No	0	3.71269
Itgb8	7.21737	148.814	0.0371214	0.00929594	No	0	3.69195
Lgals4	7.20645	147.692	0.0375314	0.00942343	No	0	3.65047
Pold2	7.20517	147.561	0.031677	0.00747479	No	0	2.15379
Arhgap6	7.19838	146.869	0.0188725	0.00344312	No	0.0437046	22.4668
Ubtd2	7.19755	146.784	0.0266042	0.00586669	No	0.0218523	17.0286
Sys1	7.19631	146.658	0.0378348	0.00956628	No	0	3.64008
A230056P14Rik	7.19539	146.564	0.0378288	0.00955419	No	0	3.60899
C2cd4c	7.19539	146.564	0.0378288	0.00955419	No	0	3.60899
Pds5a	7.18415	145.427	0.0382279	0.00971201	No	0	3.59458
Sptbn2	7.17852	144.861	0.0383397	0.00975675	No	0	3.54676
Pgbd1	7.17434	144.441	0.0272281	0.00606451	No	0.0202108	15.6979
Zfp229	7.15653	142.669	0.0203285	0.00388014	No	0.0874092	43.9341
Pnmal1	7.14375	141.411	0.0396594	0.0101866	No	0	3.42231
Kctd19	7.14287	141.324	0.0281047	0.00633837	No	0.0404215	29.1434
1700001J03Rik	7.13137	140.203	0.0282108	0.00637544	No	0.0202108	15.0153
Wdr81	7.12956	140.027	0.0281162	0.00634882	No	0.0218523	15.8671
Serpinb2	7.12923	139.995	0.028432	0.00644398	No	0.0437046	30.8423
S100pbp	7.12798	139.874	0.0175657	0.00305753	No	0.0202108	9.3142
Tjp1	7.12202	139.297	0.0139688	0.00211072	No	0.105978	39.2821
Il18	7.11803	138.913	0.0283856	0.00642819	No	0.0202108	14.7056
Pdss1	7.11687	138.8	0.0202033	0.00382098	No	0.0404215	19.4704
Dera	7.11477	138.598	0.016627	0.00281232	No	0.0824846	33.6915
Lipe	7.1117	138.304	0.0285229	0.00648146	No	0.0218523	15.5767
Neurl2	7.10724	137.877	0.0410162	0.0106804	No	0	3.32158
Itga2	7.1056	137.721	0.0286688	0.00652171	No	0.0202108	14.5189
Mepe	7.09505	136.717	0.0414047	0.0108171	No	0	3.25638
Gm4013	7.08243	135.526	0.0418603	0.0109861	No	0	3.2149
Larp6	7.08243	135.526	0.0418603	0.0109861	No	0	3.2149
Lrrtm1	7.08243	135.526	0.0418603	0.0109861	No	0	3.2149
Zfp808	7.07997	135.296	0.0419746	0.011044	No	0	3.23057
Plekha8	7.07939	135.241	0.0293508	0.00675347	No	0.0404215	27.0466
Rnasel	7.07521	134.85	0.0126488	0.00174349	No	0.0420631	14.1956
Spag8	7.07014	134.377	0.0359372	0.00889129	No	0	1.87482
Gm16796	7.05627	133.091	0.016526	0.00278875	No	0.163328	60.6924
Ptges3l	7.05003	132.517	0.0430797	0.0114306	No	0	3.11119
1700024F13Rik	7.04462	132.021	0.0433391	0.0115318	No	0	3.11682
Zfp955b	7.04293	131.866	0.0396938	0.0102066	No	0	2.24207
Pla2g5	7.03986	131.586	0.0378296	0.00955791	No	0	1.93645
Il4	7.01638	129.461	0.0444163	0.0119095	No	0	3.00749
Rspo4	7.01638	129.461	0.0444163	0.0119095	No	0	3.00749
Usp36	7.01638	129.461	0.0444163	0.0119095	No	0	3.00749
Rom1	7.01525	129.36	0.0445267	0.0119515	No	0	3.02582
4833428L15Rik	6.99553	127.604	0.045272	0.0122149	No	0	2.94526
Gchfr	6.99553	127.604	0.045272	0.0122149	No	0	2.94526
Macrod1	6.99553	127.604	0.045272	0.0122149	No	0	2.94526
Gadd45b	6.96579	125	0.032253	0.00766483	No	0.0202108	12.59
Xpc	6.96252	124.718	0.0323362	0.0076936	No	0.0202108	12.5485
4930512B01Rik	6.96132	124.614	0.0469761	0.0127579	No	0	2.86657
Gm1995	6.94486	123.2	0.0477014	0.0129867	No	0	2.80007
E130102H24Rik	6.93714	122.542	0.0481328	0.0131349	No	0	2.79831
Colq	6.90863	120.145	0.0225232	0.00456091	No	0.0202108	8.03693
Cryba1	6.90487	119.832	0.0267901	0.005917	No	0.0420631	18.2459
Ydjc	6.90441	119.794	0.0438731	0.0117188	No	0	1.812
Alg6	6.90362	119.728	0.01814	0.00322515	No	0.257303	81.4863
Mina	6.89895	119.341	0.049828	0.0137229	No	0	2.67563
Csrnp1	6.88667	118.329	0.050478	0.0139537	No	0	2.66181
Fstl4	6.88667	118.329	0.050478	0.0139537	No	0	2.66181
Xdh	6.88667	118.329	0.050478	0.0139537	No	0	2.66181
Abhd14b	6.88004	117.787	0.0346723	0.00845959	No	0.0202108	11.5529
Kansl1l	6.87796	117.618	0.0508505	0.0140993	No	0	2.63906
Stk32b	6.87382	117.281	0.0350787	0.00857836	No	0.0202108	11.5573
Angpt2	6.8714	117.084	0.0349554	0.00854169	No	0.0218523	12.1959
Maneal	6.86493	116.56	0.0360046	0.00892228	No	0.0655569	35.6956
Atp7a	6.85977	116.144	0.0114433	0.00144455	No	0.0857677	21.0526
Gkn3	6.85877	116.063	0.0516648	0.0143974	No	0	2.57192
Nfya	6.85741	115.954	0.0462735	0.0125455	No	0	1.76851
Mir155hg	6.85133	115.466	0.0521494	0.0145535	No	0	2.57081
9630028I04Rik	6.85051	115.401	0.0521403	0.0145396	No	0	2.55118
4833415N18Rik	6.84227	114.743	0.0526316	0.0147109	No	0	2.54806
Nat10	6.83992	114.557	0.0359897	0.00891521	No	0.0202108	11.1705
Tpbg	6.83255	113.973	0.0376225	0.00946686	No	0.0874092	46.8206
Aloxe3	6.82525	113.398	0.0533174	0.0149821	No	0	2.48896
Pdpr	6.82328	113.243	0.0364697	0.00909532	No	0.0437046	22.523
Cecr5	6.81933	112.934	0.0279969	0.00630374	No	0.104337	39.8362
Strn	6.80525	111.837	0.0368447	0.00921289	No	0.0437046	21.965
D030047H15Rik	6.80506	111.822	0.0544019	0.0153731	No	0	2.45706
Lrrc23	6.79551	111.084	0.0548425	0.0155473	No	0	2.43431
Nat8l	6.79249	110.852	0.0218072	0.00436236	No	0.10762	33.009
Hsd11b1	6.78223	110.066	0.0288227	0.00657822	No	0.104337	38.4484
Syt17	6.76723	108.928	0.0381311	0.0096732	No	0.0218523	11.0568
Zfp53	6.76592	108.829	0.0380017	0.00962974	No	0.0202108	10.3084
Nes	6.76336	108.636	0.0564755	0.016117	No	0	2.34377
Nova1	6.75625	108.102	0.0569035	0.0162817	No	0	2.3433
Prps2	6.75604	108.086	0.021393	0.00421797	No	0.0404215	11.9848
Hgsnat	6.7484	107.515	0.0131672	0.00191013	No	0.10762	24.5717
B020004C17Rik	6.74486	107.252	0.0574573	0.0164707	No	0	2.30228
Insm1	6.73947	106.852	0.0296477	0.00683007	No	0.0218523	8.09111
Csad	6.7318	106.286	0.0203815	0.00389541	No	0.0218523	6.19061
Aldh16a1	6.71654	105.167	0.0296633	0.00684197	No	0.0606323	20.847
Shbg	6.69392	103.531	0.0604094	0.01751	No	0	2.2068
Cenpw	6.66679	101.603	0.061796	0.0180387	No	0	2.13635
Mir7688	6.66679	101.603	0.061796	0.0180387	No	0	2.13635
H2-Eb1	6.64617	100.161	0.0629045	0.018474	No	0	2.09487
Tcn2	6.64617	100.161	0.0629045	0.018474	No	0	2.09487
Zfp599	6.63568	99.4352	0.06349	0.0186989	No	0	2.07413
4930431P03Rik	6.62507	98.7065	0.0640276	0.0189289	No	0	2.05339
8430429K09Rik	6.62507	98.7065	0.0640276	0.0189289	No	0	2.05339
Vwa5b2	6.61528	98.0386	0.0646956	0.0191746	No	0	2.04755
Gp1bb	6.61434	97.9746	0.0646803	0.0191641	No	0	2.03265
Galnt2	6.61193	97.8115	0.0431005	0.0114482	No	0.0202108	8.85653
Snx25	6.60839	97.5713	0.0333974	0.00801773	No	0.161686	50.2746
Tmem192	6.60725	97.4949	0.0432344	0.0114915	No	0.0218523	9.37507
Abcb1a	6.60267	97.1856	0.0580822	0.0166951	No	0	1.31007
F11r	6.59412	96.6115	0.025364	0.00547433	No	0.195029	49.4329
Agrp	6.59248	96.5012	0.0660936	0.0196508	No	0	1.99116
Chml	6.59248	96.5012	0.0660936	0.0196508	No	0	1.99116
Gpr153	6.58276	95.8539	0.0442028	0.0118267	No	0.0202108	8.60764
Hist1h4k	6.58134	95.7596	0.0667321	0.0199027	No	0	1.97042
Ppp1r14a	6.57937	95.6285	0.0669573	0.0199794	No	0	1.9793
Gtf2ird2	6.57054	95.0448	0.0445779	0.0119694	No	0.0218523	9.0432
Exosc3	6.57034	95.0318	0.0446441	0.0119914	No	0.0202108	8.50393
Med25	6.57008	95.0146	0.067386	0.0201605	No	0	1.94968
Mtss1l	6.57008	95.0146	0.067386	0.0201605	No	0	1.94968
Mcm7	6.55656	94.1284	0.0254721	0.00550954	No	0.144758	35.0963
Ngb	6.54782	93.5601	0.0638694	0.0188643	No	0	1.43316
Zfp619	6.54199	93.1825	0.0693081	0.0208481	No	0	1.91104
Dppa5a	6.52357	92.0005	0.0704712	0.0212556	No	0	1.86672
Retsat	6.51619	91.5312	0.0709767	0.0214664	No	0	1.86554
Lhpp	6.50302	90.6992	0.07193	0.0217882	No	0	1.84279
Zfp119a	6.49841	90.4097	0.0364071	0.00906954	No	0.124548	34.9906
Smyd4	6.49225	90.0248	0.0171639	0.00295079	No	0.235451	43.82
1700086O06Rik	6.48735	89.7196	0.0291335	0.00667689	No	0.0218523	5.44269
Cdc14a	6.48708	89.7027	0.0729458	0.0221503	No	0	1.80449
Trabd2b	6.48323	89.4638	0.0372679	0.00933608	No	0.0218523	6.41107
Wdr5b	6.48058	89.2995	0.0231277	0.00472215	No	0.190105	39.5076
3632454L22Rik	6.472	88.7702	0.0679522	0.0203552	No	0	1.29276
Slc16a3	6.46316	88.2275	0.0366178	0.00913909	No	0.0437046	11.8868
Slc4a5	6.46233	88.1767	0.0747694	0.0228087	No	0	1.77454
Ttyh1	6.46233	88.1767	0.0747694	0.0228087	No	0	1.77454
Mbl2	6.46172	88.1396	0.0492248	0.0135247	No	0.0202108	7.65354
Arhgap19	6.44835	87.3268	0.0756941	0.0231684	No	0	1.75179
Ifit1bl1	6.44199	86.9428	0.0503694	0.0139049	No	0.0202108	7.55317
Pydc3	6.44044	86.8492	0.0683301	0.0204812	No	0	1.15885
Smurf1	6.43841	86.7271	0.0314852	0.00742143	No	0.244171	56.4875
Reps1	6.43113	86.2902	0.0406866	0.0105794	No	0.174818	48.1011
Clec3b	6.42943	86.1888	0.0508505	0.0140982	No	0.0202108	7.46217
Aim1	6.42287	85.7979	0.077228	0.0238035	No	0	1.70079
Oprm1	6.41976	85.6133	0.077558	0.0239196	No	0	1.70629
Ttll11	6.40673	84.8435	0.0510709	0.0142033	No	0.0437046	14.7651
Tmem200c	6.40653	84.8316	0.0733394	0.0222835	No	0	1.26723
Mtmr12	6.39589	84.2085	0.0791269	0.0245289	No	0	1.6593
Avp	6.38211	83.4076	0.0801917	0.0249068	No	0	1.63856
Arhgef1	6.38174	83.3863	0.0529909	0.0148508	No	0.080843	26.7355
Phactr4	6.37516	83.0069	0.0807846	0.0251332	No	0	1.63804
Snn	6.36986	82.7025	0.0530475	0.0149014	No	0.0655569	21.2806
Ehmt2	6.35497	81.8532	0.0540094	0.0152279	No	0.0655569	21.0897
Srrm4	6.35485	81.8464	0.0539799	0.0152086	No	0.0202108	6.90685
Efhc2	6.35391	81.7934	0.0823448	0.0256953	No	0	1.59708
Trim52	6.35391	81.7934	0.0823448	0.0256953	No	0	1.59708
Ppil3	6.34299	81.1764	0.0384298	0.00980272	No	0.109262	25.2067
Stbd1	6.3418	81.1094	0.0302983	0.00703081	No	0.105978	21.1581
Arhgef2	6.34088	81.0576	0.0540002	0.0152193	No	0.0437046	13.8323
C1ql2	6.33967	80.9901	0.0762986	0.0234316	No	0	1.10733
Nf2	6.30327	78.9719	0.0273863	0.0061074	No	0.408628	73.3296
2010009K17Rik	6.29486	78.5128	0.0868772	0.0274158	No	0	1.51411
Pparg	6.27961	77.6873	0.0604094	0.01751	No	0.161686	50.6199
Mtrf1	6.27075	77.212	0.0415374	0.0108704	No	0.0874092	19.1482
Rbm12b1	6.25982	76.629	0.0572106	0.0163908	No	0.0404215	11.8018
Aggf1	6.24114	75.6432	0.0844014	0.0264407	No	0	1.0405
Prl3d1	6.23187	75.159	0.0919765	0.029357	No	0	1.43115
Eef1a2	6.2233	74.7138	0.0271106	0.00603329	No	0.0824846	13.5434
Gm6083	6.21546	74.3086	0.0933073	0.0298816	No	0	1.41041
Kdm4a	6.20594	73.8202	0.0606584	0.0175953	No	0.0606323	16.7899
Clmp	6.19693	73.3603	0.047612	0.0129484	No	0.0639154	13.8759
Snord42b	6.18175	72.5927	0.0964107	0.0309834	No	0	1.36893
Atf6	6.18049	72.5293	0.0478267	0.0130469	No	0.186821	39.1764
Epas1	6.16816	71.9118	0.0373938	0.0093746	No	0.0202108	3.7939
Elf2	6.16445	71.7271	0.097871	0.0315622	No	0	1.34818
Baat	6.14682	70.8562	0.0994112	0.0321608	No	0	1.32744
Cox6a2	6.12887	69.9801	0.101064	0.0327803	No	0	1.3067
Dlg5	6.1136	69.2433	0.0517744	0.0144327	No	0.141475	28.4591
Myo3b	6.10221	68.6987	0.06698	0.0200203	No	0.0218523	5.80138
Foxd3	6.09194	68.2114	0.1044	0.0340861	No	0	1.26522
Tgm4	6.09194	68.2114	0.1044	0.0340861	No	0	1.26522
Lrp4	6.08579	67.9211	0.0358538	0.00885816	No	0.10762	16.6929
Adamts2	6.08562	67.9132	0.0438731	0.0117174	No	0.0202108	3.7237
Ets2	6.07373	67.3559	0.0558545	0.0158649	No	0.218523	43.4965
Flt1	6.07281	67.3129	0.106208	0.0348153	No	0	1.25128
Hoxb3	6.07217	67.2831	0.0687059	0.0206387	No	0.0202108	5.28903
Nrcam	6.07033	67.1972	0.0265086	0.00583754	No	0.390571	52.3766
Patz1	6.06084	66.7567	0.04363	0.0116322	No	0.0218523	3.79034
Olfr1392	6.05168	66.3342	0.108155	0.0355946	No	0	1.22853
Lingo4	6.03008	65.3485	0.110277	0.0364059	No	0	1.20578
Anp32a	6.03003	65.3463	0.0505252	0.0139809	No	0.0655569	11.4947
Chn2	6.02655	65.1887	0.0565835	0.0161675	No	0.0202108	4.04656
Scube1	6.01622	64.7234	0.024191	0.00511061	No	0.252378	30.9181
Zfp1	6.01224	64.5455	0.0414047	0.0108318	No	0.429351	64.6985
Brinp1	6.008	64.3557	0.112488	0.0372513	No	0	1.18303
Gm20125	6.008	64.3557	0.112488	0.0372513	No	0	1.18303
Olfr78	6.008	64.3557	0.112488	0.0372513	No	0	1.18303
Pappa	5.99299	63.6897	0.113884	0.0377986	No	0	1.16151
Fbp2	5.9854	63.3556	0.114634	0.0381328	No	0	1.16028
Zfp182	5.97194	62.7673	0.115867	0.0386297	No	0	1.14077
Il17rd	5.97086	62.7201	0.107607	0.0353747	No	0	0.804954
Gsdmc	5.96227	62.3481	0.11694	0.0390527	No	0	1.13753
Arsa	5.95423	62.0015	0.0751103	0.0229687	No	0.0874092	18.9368
Pnp2	5.93627	61.2344	0.0750797	0.0229523	No	0.0437046	9.2921
Nrros	5.93369	61.1249	0.11385	0.0377768	No	0	0.852402
Celf5	5.93101	61.0115	0.0612463	0.0178154	No	0.129472	22.2045
Sox9	5.92945	60.9456	0.0777805	0.0240245	No	0.0218523	4.93686
Kri1	5.92845	60.9035	0.120185	0.0403941	No	0	1.09929
Tuba8	5.92845	60.9035	0.120185	0.0403941	No	0	1.09929
Zfp598	5.92845	60.9035	0.120185	0.0403941	No	0	1.09929
Fam8a1	5.91433	60.3104	0.121803	0.0410174	No	0	1.09202
Sox8	5.90597	59.9619	0.122397	0.0413317	No	0	1.07855
Tfr2	5.90597	59.9619	0.122397	0.0413317	No	0	1.07855
Axl	5.89956	59.6961	0.0614426	0.0178928	No	0.0639154	10.5781
Slc35b2	5.88996	59.2999	0.0624603	0.0183142	No	0.122906	20.1605
St5	5.88947	59.2797	0.124098	0.0420678	No	0	1.06927
4930453N24Rik	5.85689	57.956	0.0830083	0.0259101	No	0.0202108	4.33493
Tnfaip6	5.84156	57.3436	0.0640565	0.0189434	No	0.121265	18.8558
4930528D03Rik	5.84029	57.2932	0.123383	0.0417335	No	0	0.794259
Gar1	5.81063	56.1273	0.132523	0.0455063	No	0	0.995582
Pard3	5.81063	56.1273	0.132523	0.0455063	No	0	0.995582
Gm10125	5.80055	55.7366	0.0842803	0.0263888	No	0.0404215	7.64417
Mtrr	5.79255	55.4282	0.0844211	0.0264613	No	0.0404215	7.54983
Dixdc1	5.75935	54.1672	0.138787	0.0478883	No	0	0.9541
Nfatc3	5.73868	53.3966	0.0684647	0.0205535	No	0.174818	24.2506
Ubr7	5.73521	53.2686	0.0789732	0.0244665	No	0.739695	113.411
Shmt1	5.72606	52.9318	0.092779	0.0296677	No	0.0218523	4.09509
Dgat1	5.72573	52.9196	0.142761	0.0495391	No	0	0.932771
Gdap10	5.72573	52.9196	0.142761	0.0495391	No	0	0.932771
Dgat2	5.70642	52.216	0.090993	0.0289708	No	0.080843	13.7307
Eid3	5.70533	52.1767	0.14515	0.0505036	No	0	0.912617
Bckdhb	5.6897	51.6142	0.0559906	0.0159526	No	0.0639154	7.42739
Kctd21	5.67722	51.1697	0.148632	0.051909	No	0	0.891876
1700007L15Rik	5.6741	51.0593	0.0972446	0.0313148	No	0.0202108	3.67121
Edc3	5.67204	50.9863	0.0731011	0.0222043	No	0.202108	26.5529
Cib2	5.66926	50.8882	0.0972446	0.0313132	No	0.152966	25.7991
Atf6b	5.6647	50.7276	0.150435	0.0525807	No	0	0.88727
Piwil1	5.6647	50.7276	0.150435	0.0525807	No	0	0.88727
Jdp2	5.64831	50.1547	0.152414	0.0533861	No	0	0.871134
Spata16	5.64831	50.1547	0.152414	0.0533861	No	0	0.871134
Gm6568	5.63276	49.6171	0.154496	0.0542298	No	0	0.86452
Zfp446	5.6327	49.615	0.0775034	0.0238956	No	0.529892	68.1606
Gm11744	5.61857	49.1314	0.15631	0.0549401	No	0	0.850393
Adat3	5.59981	48.4966	0.158829	0.0559738	No	0	0.841769
Dhx57	5.59398	48.301	0.1044	0.0340681	No	0.202108	32.101
Rnft1	5.57368	47.6261	0.106122	0.034777	No	0.222318	34.6587
Gm2027	5.56578	47.3659	0.163208	0.0578209	No	0	0.819019
Rab11fip5	5.56578	47.3659	0.163208	0.0578209	No	0	0.819019
Osgin1	5.55698	47.078	0.0854176	0.0268692	No	0.242529	29.9732
Apoc1	5.55641	47.0592	0.16435	0.0583027	No	0	0.80891
Clec16a	5.5481	46.7891	0.103276	0.0336517	No	0.0655569	9.56174
Gm3558	5.54335	46.6352	NA	0.0559645	No	0	0.605516
Taf2	5.53774	46.4542	0.08354	0.0260994	No	0.0857677	10.184
Sik1	5.51523	45.7351	0.0544325	0.0153919	No	0.0420631	3.9057
Asap3	5.50096	45.2849	0.0624106	0.0182841	No	0.101054	9.67623
Adcy7	5.49419	45.0728	0.173287	0.0618606	No	0	0.773518
Ms4a6b	5.49419	45.0728	0.173287	0.0618606	No	0	0.773518
1810041H14Rik	5.4903	44.9517	0.17373	0.0620512	No	0	0.767428
U2af2	5.46996	44.3223	0.115131	0.038309	No	0.0218523	3.23564
Fam102a	5.45753	43.9419	0.0970012	0.0312012	No	0.646744	75.232
Olr1	5.45647	43.9099	0.178517	0.0640743	No	0	0.750767
Zfp36l2	5.45563	43.8842	0.178517	0.0640904	No	0	0.746687
Trp53rka	5.43005	43.1129	0.0887768	0.0281666	No	0.208674	21.9315
Tes	5.42372	42.9241	0.0822963	0.0256648	No	1.33135	131.361
Rasl11a	5.42191	42.8705	0.116191	0.0387482	No	0.131114	17.1738
Greb1l	5.41978	42.8072	0.18386	0.0662522	No	0	0.725945
Inppl1	5.41978	42.8072	0.18386	0.0662522	No	0	0.725945
Slc39a14	5.40389	42.3381	0.0762496	0.0234023	No	0.0420631	3.9636
Gm3002	5.39998	42.2237	NA	0.0643445	No	0	0.543292
Lrrc17	5.39707	42.1385	0.0551216	0.015633	No	0.992074	78.6659
Olfr412	5.38268	41.7204	NA	0.0685472	No	0	0.705204
Lmtk3	5.37677	41.5497	NA	0.0689519	No	0	0.705266
Fam13c	5.36979	41.3494	0.125497	0.0426123	No	0.0202108	2.80007
Snhg18	5.36453	41.1987	NA	0.066034	No	0	0.509197
Hsf4	5.36374	41.1761	0.121396	0.0408465	No	0.131114	16.2404
Lats2	5.34878	40.7516	0.0836945	0.0261633	No	0.630434	56.6923
Bik	5.34425	40.6238	NA	0.0709876	No	0	0.684463
Pcdhgb6	5.34425	40.6238	NA	0.0709876	No	0	0.684463
Pias4	5.34425	40.6238	NA	0.0709876	No	0	0.684463
Ppard	5.32679	40.1349	0.13026	0.0444726	No	0.0202108	2.69637
Slc8a3	5.32679	40.1349	0.13026	0.0444726	No	0.0202108	2.69637
5330434G04Rik	5.32296	40.0287	0.132389	0.0454215	No	0.424426	53.9066
A530064D06Rik	5.29065	39.142	NA	0.0745324	No	0	0.659765
Ceacam20	5.26303	38.3998	NA	0.0763598	No	0	0.64298
Hoxb6	5.26186	38.3689	NA	0.0730824	No	0	0.483077
Fadd	5.25099	38.0808	0.0707735	0.0213983	No	0.102695	7.60937
Tmem184a	5.24487	37.9195	NA	0.0776326	No	0	0.637015
Srd5a1	5.23142	37.5677	0.11632	0.0388132	No	0.825463	78.1708
Fam57a	5.22002	37.272	NA	0.0793238	No	0	0.622239
Mb21d1	5.21554	37.1566	0.0566578	0.0162008	No	0.410269	26.7217
Zfp820	5.19762	36.6977	0.107836	0.0354693	No	0.124548	10.6818
Dnal1	5.19708	36.6841	NA	0.0809694	No	0	0.614264
Tns3	5.17526	36.1333	NA	0.0824981	No	0	0.601498
Wnk4	5.17526	36.1333	NA	0.0824981	No	0	0.601498
Cul7	5.17313	36.0801	0.147883	0.0515371	No	0.0218523	2.50256
Birc5	5.16304	35.8286	0.0656312	0.0194826	No	0.372001	23.9803
Limk1	5.14713	35.4356	NA	0.0845694	No	0	0.591514
Tnfrsf1b	5.14713	35.4356	NA	0.0845694	No	0	0.591514
Zbtb8a	5.13787	35.2091	0.0842131	0.0263555	No	0.0841261	5.83232
Gls2	5.1286	34.9834	NA	0.0859044	No	0	0.580756
Gm8096	5.1286	34.9834	NA	0.0859044	No	0	0.580756
Gm38416	5.10105	34.3217	0.114048	0.0378744	No	0.0874092	6.77564
Cilp	5.09481	34.1736	NA	0.088463	No	0	0.568763
2610301B20Rik	5.08085	33.8445	0.107607	0.0353842	No	0.848957	61.2879
Fam26e	5.0799	33.8222	NA	0.0895677	No	0	0.560015
Olfr1033	5.0799	33.8222	NA	0.0895677	No	0	0.560015
Slc16a10	5.07595	33.7297	0.0927658	0.0296477	No	0.269306	17.9432
Sp2	5.06871	33.5609	0.109443	0.0360594	No	1.07076	76.7292
Uggt2	5.06723	33.5265	0.151779	0.0530789	No	0.121265	11.3525
Pdcd7	5.05434	33.2282	0.160095	0.0565243	No	0.349637	33.7461
Zfp428	5.05155	33.1641	0.121464	0.0408807	No	0.174818	13.123
Gpr150	5.02898	32.6493	NA	0.0935163	No	0	0.539274
Igfbp7	5.02898	32.6493	NA	0.0935163	No	0	0.539274
Slc35d2	5.0181	32.404	0.0814932	0.025377	No	0.905177	53.1626
Rarres2	4.97566	31.4646	NA	0.0977828	No	0	0.518532
Cdk5rap2	4.96967	31.3343	0.130695	0.0446818	No	0.567031	39.7403
Tmem5	4.96916	31.3231	0.0762496	0.023402	No	1.14165	61.9468
Mkrn2os	4.96581	31.2506	0.133881	0.0460208	No	0.0202108	1.51347
Mcm10	4.95033	30.9171	0.178729	0.0642531	No	0.0202108	1.95654
Mob3c	4.94822	30.8718	0.11897	0.0398305	No	0.0404215	2.65643
Arl4a	4.94804	30.8679	0.138466	0.0477258	No	0.218523	15.475
Dbr1	4.94459	30.7943	0.0992598	0.0321026	No	0.524968	30.5559
Zfp934	4.94327	30.7662	0.116319	0.038802	No	0.586729	36.8311
Pck1	4.92923	30.4682	NA	0.0988419	No	0	0.396094
Pllp	4.92141	30.3036	NA	0.102288	No	0	0.500511
Tigd4	4.92141	30.3036	NA	0.102288	No	0	0.500511
2010016I18Rik	4.91971	30.2678	NA	0.102405	No	0	0.497791
Tcfl5	4.91971	30.2678	NA	0.102405	No	0	0.497791
Thbs2	4.91971	30.2678	NA	0.102405	No	0	0.497791
Eci1	4.89929	29.8424	NA	0.100605	No	0	0.366667
Cox11	4.88457	29.5394	0.178517	0.0640797	No	0.262228	21.1561
Zfp11	4.88205	29.4879	0.0721917	0.0218944	No	0.503115	24.4033
Hdac5	4.88168	29.4802	0.175955	0.0630427	No	0.174818	13.8344
Grin1	4.86192	29.0793	0.124098	0.0420591	No	0.415194	24.3129
Mir7669	4.86101	29.0609	NA	0.107416	No	0	0.47705
Tns2	4.86101	29.0609	NA	0.107416	No	0	0.47705
Il17b	4.85732	28.9867	NA	0.10776	No	0	0.477761
Klri2	4.85732	28.9867	NA	0.10776	No	0	0.477761
Fam124a	4.85291	28.8982	0.154287	0.0541142	No	0.369848	24.6407
Nrip2	4.84437	28.7277	0.165466	0.05876	No	1.59522	111.157
Mthfd2l	4.83578	28.5572	0.189908	0.0687648	No	0.458898	36.401
Mms19	4.83427	28.5273	0.161716	0.0572324	No	0.611865	41.1764
Adgrg2	4.83203	28.483	0.196675	0.0715848	No	0.0202108	1.76301
Pias3	4.83058	28.4545	0.163208	0.0578213	No	0.688807	46.4566
Zfp87	4.79904	27.839	NA	0.112887	No	0	0.456308
Spink10	4.78933	27.6524	NA	0.113784	No	0	0.45501
Timp1	4.78933	27.6524	NA	0.113784	No	0	0.45501
Fbxl14	4.77465	27.3724	0.206108	0.0754985	No	0.0202108	1.68004
Txlnb	4.77301	27.3413	NA	0.112531	No	0	0.354611
Mrps35	4.77217	27.3253	0.152833	0.053547	No	0.218523	12.8636
B930041F14Rik	4.76875	27.2606	0.20564	0.0753082	No	0.0218523	1.76301
Homer1	4.74496	26.8148	0.129341	0.044073	Yes	1.57644	80.9653
4930554H23Rik	4.73429	26.6172	NA	0.118798	No	0	0.435567
Espn	4.73429	26.6172	NA	0.118798	No	0	0.435567
Oas1c	4.73429	26.6172	NA	0.118798	No	0	0.435567
Pole	4.73429	26.6172	NA	0.118798	No	0	0.435567
Rell2	4.73429	26.6172	NA	0.118798	No	0	0.435567
1500012K07Rik	4.71786	26.3159	NA	0.120353	No	0	0.43226
Parn	4.71786	26.3159	NA	0.120353	No	0	0.43226
Kdm2a	4.7137	26.24	0.198331	0.0722617	No	0.152966	10.3084
Gm10791	4.70358	26.0567	0.157841	0.0555847	No	0.0437046	2.41403
Shisa4	4.67249	25.5011	0.135076	0.0464946	Yes	1.09262	52.3566
Rab5c	4.66621	25.3904	0.205162	0.0750755	No	0.161686	10.4329
Ctsh	4.66492	25.3678	NA	0.125364	No	0	0.414826
Acnat1	4.64124	24.9548	0.108136	0.0355781	No	0.705223	29.6795
Morc4	4.64088	24.9485	NA	0.127714	No	0	0.409509
Sh2b1	4.63948	24.9243	0.185921	0.0670988	No	0.895945	50.1609
N4bp1	4.63729	24.8865	NA	0.125109	No	0	0.315138
Erich1	4.6345	24.8385	0.103171	0.0335751	No	0.563235	23.1341
Usp42	4.59751	24.2096	0.163266	0.0578721	No	0.785042	37.8094
BC064078	4.5913	24.1057	NA	0.132591	No	0	0.394085
Arl4d	4.59061	24.0942	0.179826	0.0646642	No	0.707377	35.9793
Ncam2	4.57684	23.8653	0.119605	0.0400764	Yes	1.8558	75.1279
Zfp707	4.5456	23.3541	0.157841	0.0555962	Yes	1.22373	53.9588
Sgk3	4.53888	23.2454	0.115462	0.0384623	No	0.233809	8.97365
Ecm2	4.53282	23.148	0.130444	0.0445839	No	0.282438	11.2552
Samd9l	4.53194	23.134	0.144391	0.0501315	Yes	0.343583	14.2934
Slc1a3	4.51981	22.9402	0.236805	0.0876263	No	0.0404215	2.40599
Pgls	4.51625	22.8837	0.230048	0.0849113	No	0.161686	9.08469
Fam181b	4.51293	22.8312	NA	0.140575	No	0	0.373343
Gm11715	4.51293	22.8312	NA	0.140575	No	0	0.373343
Tmem220	4.51293	22.8312	NA	0.140575	No	0	0.373343
Mthfs	4.50879	22.7657	0.103171	0.0335984	No	0.166611	5.98657
A630072M18Rik	4.49761	22.5899	0.13252	0.045479	No	0.21524	8.29185
Por	4.49484	22.5466	0.114374	0.038004	Yes	2.96535	107.8
Srcap	4.48423	22.3814	0.241407	0.0894641	No	0.327785	18.2731
Ttc7b	4.48332	22.3673	0.173493	0.0619502	No	1.62907	69.7511
Pola2	4.47936	22.306	0.185298	0.0668566	No	0.131114	5.83433
Siglece	4.47046	22.1689	NA	0.145043	No	0	0.364008
Ino80	4.46258	22.0481	0.140785	0.0486696	No	0.637512	24.0907
Ap1g1	4.45935	21.9988	0.221255	0.0814597	No	1.66078	81.5566
Scn3a	4.43883	21.6881	0.171288	0.061019	No	0.959755	38.5374
Pdcd11	4.43628	21.6498	0.270979	0.101762	No	0.0218523	1.34228
5830416P10Rik	4.43453	21.6235	0.171416	0.0610806	No	0.0655569	2.63356
Slc38a6	4.41209	21.2898	0.208127	0.0762962	No	0.0841261	3.70833
Lipo1	4.41186	21.2863	0.228373	0.0842719	No	1.59993	74.9857
Ahi1	4.40954	21.2522	0.11088	0.0366153	Yes	5.91642	194.31
Gxylt1	4.39125	20.9844	0.28236	0.106721	No	0.0202108	1.22853
Ick	4.38809	20.9385	0.271247	0.101989	No	1.11447	60.2949
Nbas	4.3867	20.9183	0.127406	0.0433554	Yes	3.70678	123.936
Zfp281	4.38454	20.887	0.204529	0.074825	No	0.484546	20.1398
Zfp512	4.37783	20.7902	0.130429	0.0445668	Yes	3.96788	132.372
Gm38425	4.37569	20.7593	NA	0.152877	No	0	0.270997
Rmi1	4.37464	20.7443	NA	0.155416	No	0	0.341258
1500009L16Rik	4.33877	20.2349	NA	0.159398	No	0	0.331861
1600010M07Rik	4.33877	20.2349	NA	0.159398	No	0	0.331861
Atg4d	4.31123	19.8522	0.272737	0.102602	No	0.327785	15.5841
Zfp953	4.29906	19.6854	0.202789	0.0741125	No	0.0606323	2.26565
Hoxb4	4.27542	19.3655	0.241039	0.0893053	No	0.0639154	2.57192
Tpmt	4.27313	19.3348	0.132871	0.0456488	No	0.70194	21.0291
Lactb2	4.27016	19.295	0.285259	0.108029	No	0.606323	28.3326
Fgf11	4.25135	19.0451	0.271046	0.101813	No	0.0218523	0.958118
Rab3b	4.25078	19.0377	0.173954	0.0622285	Yes	8.49016	272.468
Arhgap15	4.24571	18.9708	0.22743	0.0839028	No	2.8093	103.039
Thap6	4.24427	18.9519	NA	0.167952	No	0	0.248247
D5Ertd605e	4.2438	18.9458	0.139829	0.0483001	No	0.213598	6.29444
9130227L01Rik	4.24244	18.9279	NA	0.170437	No	0	0.311119
Cacna1f	4.24244	18.9279	NA	0.170437	No	0	0.311119
Tmem86a	4.24244	18.9279	NA	0.170437	No	0	0.311119
Ift52	4.22633	18.7177	0.161451	0.0571199	No	3.76998	114.193
Uty	4.22571	18.7097	0.300635	0.114637	No	1.04891	48.3687
Trip4	4.22051	18.6424	0.178418	0.0639748	No	1.59398	49.8741
Slc35a2	4.21977	18.6328	0.150127	0.052445	Yes	2.18031	63.8979
C1qtnf7	4.21897	18.6225	0.130262	0.0444854	Yes	7.79653	218.858
Abca8b	4.21868	18.6187	0.319247	0.122419	No	0.0218523	1.12003
Slc27a1	4.21612	18.5857	0.169984	0.0605386	No	0.211957	6.48133
Btbd19	4.21111	18.5212	0.173954	0.0622151	No	0.516248	15.8203
Hk2	4.2058	18.4532	0.178517	0.0640936	Yes	6.40845	197.133
D630045J12Rik	4.20068	18.3878	0.289152	0.109692	No	0.152966	6.46115
LOC432842	4.19862	18.3615	0.294212	0.111996	No	0.0606323	2.63906
Cep57l1	4.19848	18.3599	0.213727	0.0784889	No	1.73341	57.5796
Akr7a5	4.19292	18.2892	0.29087	0.110479	No	0.109262	4.59561
Kif26b	4.18915	18.2415	0.231855	0.085637	No	1.25471	43.133
Lat2	4.1609	17.8878	0.269465	0.101118	No	0.80843	29.7865
4930506C21Rik	4.16082	17.8868	NA	0.180147	No	0	0.295757
Lrrc4b	4.16082	17.8868	NA	0.180147	No	0	0.295757
Ptprd	4.16082	17.8868	NA	0.180147	No	0	0.295757
Atf5	4.15241	17.7827	0.202913	0.0741771	No	1.98364	60.596
Chst2	4.1522	17.7803	0.125014	0.0424366	Yes	16.0633	416.26
Tbc1d25	4.14901	17.7409	0.299938	0.114343	No	0.174818	7.05266
Txnrd3	4.14826	17.7317	0.272751	0.102682	No	1.33719	48.8909
Thbd	4.14218	17.6571	0.221115	0.0813873	Yes	2.16255	68.0325
Gm7104	4.13827	17.6094	NA	0.182874	No	0	0.290378
Fbxo32	4.13116	17.5228	0.182727	0.0657926	No	3.33786	94.9793
Cln8	4.13066	17.5168	0.134379	0.0462045	Yes	2.33686	60.3232
Hist3h2a	4.12027	17.391	0.305719	0.116747	No	0.196671	7.71576
Nt5c2	4.11145	17.2851	0.32913	0.12673	No	1.65728	69.9811
Malsu1	4.10362	17.1915	0.31295	0.119771	No	0.305932	11.9668
Cyb5d2	4.10043	17.1535	0.185195	0.0667939	No	2.94318	81.2654
Baz1b	4.09843	17.1297	0.316261	0.121215	No	0.0655569	2.59356
Pex7	4.09563	17.0965	0.315424	0.120776	No	0.384004	14.9545
Chd9	4.07423	16.8448	0.197644	0.0719561	No	2.35728	64.7945
Bag5	4.06874	16.7808	0.223708	0.0824252	Yes	0.764831	22.0635
Yeats2	4.06663	16.7562	0.30801	0.117736	No	0.0202108	0.76276
Tmem120b	4.06174	16.6996	0.321359	0.123318	No	0.28408	10.67
Zcchc2	4.05456	16.6167	0.33394	0.129142	No	0.990327	38.5995
Coa5	4.05183	16.5853	0.175115	0.0626927	Yes	4.0083	102.712
Crhr2	4.03915	16.4401	NA	0.195189	No	0	0.273006
Pcx	4.03915	16.4401	NA	0.195189	No	0	0.273006
Sema5a	4.03063	16.3433	0.286598	0.10859	No	2.1841	69.9351
4930555G01Rik	4.0252	16.2819	NA	0.196952	No	0	0.269637
Farp2	4.0252	16.2819	NA	0.196952	No	0	0.269637
Mid1	4.0252	16.2819	NA	0.196952	No	0	0.269637
Pde4a	4.0252	16.2819	NA	0.196952	No	0	0.269637
Zadh2	4.0252	16.2819	NA	0.196952	No	0	0.269637
Zfp781	4.0252	16.2819	NA	0.196952	No	0	0.269637
Adamtsl3	4.00906	16.1008	0.214591	0.0788261	Yes	9.56803	251.983
Ermp1	4.00758	16.0842	0.348316	0.135476	No	1.35484	51.3554
Rnase4	3.99461	15.9403	0.156887	0.0552232	Yes	6.45791	150.544
Zfp423	3.99382	15.9316	0.283586	0.107316	No	1.45415	43.8403
A930003O13Rik	3.98934	15.8822	NA	0.199585	No	0	0.209422
Pak4	3.98934	15.8822	NA	0.199585	No	0	0.209422
Nr1h2	3.98753	15.8623	0.251512	0.0937014	No	3.38547	93.639
Pbx1	3.97918	15.7708	0.197942	0.0721014	Yes	11.4104	281.359
Gm12298	3.97122	15.684	0.341904	0.132573	No	0.349637	12.1488
Tmem214	3.97038	15.6749	0.273359	0.102962	No	2.07269	58.9695
Tmem255b	3.96148	15.5785	0.264666	0.0991202	Yes	4.48679	123.534
Gtf3c3	3.95468	15.5052	0.262754	0.0983062	No	2.33327	63.3997
Ipo8	3.95382	15.4959	0.22215	0.08181	No	1.38213	34.5938
Usp3	3.94914	15.4458	0.161419	0.0570821	Yes	3.38977	75.9287
Rhox8	3.94685	15.4213	NA	0.204994	No	0	0.200736
Zfp846	3.94421	15.3931	0.283569	0.107257	No	2.59714	73.0727
Slc31a2	3.93897	15.3373	0.347917	0.135261	No	0.363794	12.2374
Serpinh1	3.93606	15.3064	0.243033	0.0901119	No	1.50493	38.3534
Negr1	3.92329	15.1715	0.151901	0.0531357	Yes	14.2095	305.169
Anks3	3.90855	15.0172	0.362498	0.142045	No	0.764831	25.7192
Oc90	3.90451	14.9753	NA	0.212635	No	0	0.250256
A830080D01Rik	3.90301	14.9597	0.328987	0.126644	No	2.90636	86.6487
D830005E20Rik	3.9015	14.9441	0.352982	0.137724	No	0.141475	4.57285
Rab24	3.90108	14.9397	0.352813	0.137592	No	0.174818	5.62089
Leap2	3.90108	14.9397	NA	0.213086	No	0	0.248896
Lst1	3.90108	14.9397	NA	0.213086	No	0	0.248896
Car5b	3.8934	14.8604	0.198633	0.07239	No	0.682858	15.3279
Eaf2	3.89211	14.8471	0.195155	0.0709587	No	0.171535	3.82663
Ceacam1	3.89052	14.8308	0.402004	0.160262	No	0.0218523	0.86452
Pick1	3.8884	14.809	0.310787	0.118856	No	1.50832	41.9747
Gstt1	3.88304	14.754	0.207535	0.0760599	Yes	2.07269	46.6669
Lgalsl	3.87627	14.685	0.3376	0.130621	No	1.63707	48.1011
Pxmp2	3.86739	14.5949	0.268411	0.100648	Yes	1.35412	33.3374
Astn2	3.86312	14.5518	0.283769	0.107412	No	0.0420631	1.07796
Map2k2	3.86159	14.5364	0.264413	0.0990006	No	0.539741	13.0898
Spice1	3.85497	14.4698	0.289402	0.109841	No	3.36033	85.1037
Ints2	3.85342	14.4543	0.382008	0.150794	No	1.35484	44.3449
Ranbp6	3.84732	14.3933	0.163219	0.0578405	Yes	5.91674	119.7
Pgm5	3.82733	14.1952	NA	0.221272	No	0	0.188681
Abcd2	3.82642	14.1862	0.24592	0.0913659	No	1.02152	22.9687
Lingo2	3.8192	14.1154	0.347553	0.135023	No	2.16583	59.9838
Pacs1	3.77727	13.7111	0.358005	0.139984	No	1.43661	38.4939
Atn1	3.77461	13.6858	0.186062	0.0671842	Yes	1.36182	26.4279
Sdc3	3.7612	13.5592	0.306078	0.116912	No	2.0022	46.4418
Ufl1	3.75842	13.5331	0.406359	0.162377	No	1.73813	52.5992
BC021785	3.75788	13.528	NA	0.157021	No	0.0218523	0.649008
Ftcd	3.756	13.5105	NA	0.232815	No	0	0.227505
Gm16223	3.756	13.5105	NA	0.232815	No	0	0.227505
Gm6559	3.756	13.5105	NA	0.232815	No	0	0.227505
Hrc	3.756	13.5105	NA	0.232815	No	0	0.227505
Mbd4	3.75582	13.5087	0.251183	0.0935319	No	2.22339	46.4492
Camk4	3.75033	13.4574	0.243742	0.0904431	Yes	10.7693	220.967
Cplx3	3.74894	13.4445	NA	0.23219	No	0	0.179995
Kcnj2	3.74894	13.4445	NA	0.23219	No	0	0.179995
Zhx1	3.74397	13.3983	0.18031	0.0648552	Yes	5.42501	101.205
Rhot2	3.74192	13.3792	0.39493	0.156779	No	0.437046	12.3411
Nat14	3.74044	13.3655	0.289152	0.109689	No	0.282438	6.18492
Hbq1b	3.73318	13.2984	0.394625	0.156548	No	0.121265	3.38983
Taf7	3.72586	13.2311	0.23493	0.0868887	Yes	5.82472	114.808
Tnk2	3.72523	13.2253	0.332934	0.128538	No	0.655569	15.3252
Trpm2	3.71391	13.1219	NA	0.236986	No	0	0.171958
Wfikkn2	3.71349	13.1182	0.327589	0.125969	No	0.0420631	0.968226
Map2	3.71213	13.1058	0.206456	0.0756453	Yes	10.4223	194.851
AW551984	3.70284	13.0217	0.280037	0.105764	Yes	11.7845	242.585
Sprn	3.69804	12.9784	0.359977	0.140923	No	1.8241	43.7019
Ppfibp2	3.69032	12.9092	0.408155	0.163285	No	0.480751	13.0133
Mreg	3.67758	12.7956	0.233139	0.0861394	Yes	4.52567	84.426
2610002M06Rik	3.66748	12.7064	0.392712	0.155606	No	2.70824	67.266
Med24	3.6651	12.6854	0.267454	0.100239	Yes	5.5472	107.072
Zfp944	3.65695	12.614	0.332082	0.128176	No	3.09881	66.0635
Akirin2	3.65567	12.6027	0.275744	0.103989	Yes	6.50706	125.918
Zfp644	3.65507	12.5975	0.33089	0.127562	Yes	4.99206	105.874
Cks1brt	3.64567	12.5157	0.376965	0.148417	No	0.080843	1.88628
Narfl	3.6453	12.5125	0.348436	0.135561	No	3.44075	74.6424
2610037D02Rik	3.64316	12.494	NA	0.247344	No	0	0.16794
Smim3	3.63954	12.4627	0.205327	0.0751552	Yes	32.5595	563.779
E530011L22Rik	3.63823	12.4513	0.358995	0.140464	No	0.430992	9.48697
Wwox	3.63642	12.4358	0.426228	0.171429	No	0.721126	18.8147
Ext2	3.63607	12.4327	0.430427	0.17376	No	1.15817	30.6764
Cthrc1	3.63207	12.3983	0.272706	0.102564	Yes	15.8753	297.548
Fbxw2	3.62934	12.3748	0.434454	0.175588	No	1.37433	36.4463
C2cd2l	3.62766	12.3605	0.299938	0.114297	No	0.872451	16.9631
Rnf123	3.62577	12.3443	0.322839	0.123946	No	2.99581	60.3096
Clstn3	3.61825	12.2801	0.439091	0.177913	No	1.63707	43.2715
Nrsn1	3.61614	12.2621	0.240084	0.088929	Yes	55.6552	980.482
Ctps	3.61474	12.2503	NA	0.252892	No	0	0.207413
Npas1	3.61474	12.2503	NA	0.252892	No	0	0.207413
Fbxo2	3.61434	12.2469	0.257708	0.096298	Yes	3.09482	55.6936
Ica1l	3.61057	12.2149	0.243707	0.0903853	Yes	1.09795	19.328
Cir1	3.60011	12.1266	0.270624	0.101604	Yes	6.14922	110.82
Ubox5	3.59733	12.1033	NA	0.200246	No	0.0218523	0.684463
Cd320	3.58956	12.0383	NA	0.256558	No	0	0.204755
Gm10371	3.58956	12.0383	NA	0.256558	No	0	0.204755
Noxo1	3.58956	12.0383	NA	0.256558	No	0	0.204755
Vax2	3.58956	12.0383	NA	0.256558	No	0	0.204755
Pphln1	3.58724	12.0189	0.319676	0.122643	No	5.33924	101.991
Nr2c2	3.58246	11.9792	0.44267	0.179734	No	1.09262	27.4615
Pex6	3.58102	11.9672	0.432851	0.174859	No	0.393342	9.56174
Gm11127	3.57607	11.9263	0.340258	0.131744	No	0.0857677	1.67952
Gpn2	3.57209	11.8934	0.440246	0.178568	No	0.747798	18.3353
Adck1	3.57132	11.887	0.44058	0.178762	No	0.721126	17.6716
Fam83h	3.56123	11.8042	0.387816	0.153376	No	1.14001	23.9355
Coq6	3.55735	11.7725	0.447436	0.181961	No	0.895945	21.886
Rbm48	3.54966	11.7099	0.426399	0.171565	No	3.68	83.3352
AI837181	3.54953	11.7089	0.277884	0.104871	Yes	3.70833	63.8351
Dpagt1	3.54717	11.6898	0.375644	0.147862	No	0.627663	12.6107
Zbtb44	3.53801	11.6157	0.256078	0.0956653	Yes	11.3981	188.488
Luc7l	3.53731	11.6101	0.30801	0.117717	Yes	7.90725	139.899
Syt15	3.52539	11.5145	0.246258	0.0915145	No	0.810689	13.0753
Ifit1bl2	3.51374	11.422	0.457353	0.187018	No	0.080843	1.91104
Ergic1	3.50323	11.3391	0.397872	0.158197	No	0.519531	10.2832
Ttc4	3.50064	11.3187	NA	0.215086	No	0.0218523	0.637015
Cbx6	3.4988	11.3043	0.332934	0.128598	No	1.44061	25.2677
Far2	3.49463	11.2717	0.471206	0.193912	No	1.94023	45.9561
Zfp345	3.49071	11.2411	0.294984	0.112345	No	0.126189	2.08761
Ggact	3.48716	11.2135	0.258543	0.0966824	Yes	6.84839	107.619
Pde4c	3.48565	11.2017	0.289402	0.10982	No	0.188463	3.07444
Agl	3.4848	11.1951	0.254046	0.0947878	No	1.37115	21.3885
2500002B13Rik	3.48227	11.1755	0.467702	0.192221	No	1.07076	24.5478
Mthfsl	3.47974	11.1559	0.258438	0.0966192	No	0.449049	7.00218
3000002C10Rik	3.46964	11.0781	0.441393	0.179133	No	0.0437046	0.916635
Dlx3	3.46937	11.076	0.464218	0.190604	No	0.109262	2.43431
Ahdc1	3.4635	11.0311	0.273203	0.102878	No	0.269306	4.20529
Zfp148	3.46319	11.0287	0.393592	0.155991	No	1.83395	34.0385
Safb2	3.46123	11.0137	0.433075	0.174991	No	2.14153	43.131
Rbks	3.45611	10.9747	0.310787	0.118851	Yes	1.8004	29.1454
Nnat	3.45366	10.9561	0.354596	0.13842	No	9.44892	162.285
9930104L06Rik	3.44664	10.9029	NA	0.277847	No	0	0.186672
Foxl1	3.44664	10.9029	NA	0.277847	No	0	0.186672
Fstl3	3.44664	10.9029	NA	0.277847	No	0	0.186672
Gm2897	3.44664	10.9029	NA	0.277847	No	0	0.186672
Rnf149	3.4407	10.8581	0.248981	0.0926193	Yes	8.80534	130.471
Ptcra	3.43425	10.8096	0.347704	0.135146	No	0.104337	1.73973
Slc25a53	3.43334	10.8028	NA	0.278755	No	0	0.147198
Tspan18	3.43334	10.8028	NA	0.278755	No	0	0.147198
Anks1	3.43102	10.7855	0.394617	0.156508	No	4.79159	85.4101
Neu3	3.42689	10.7547	0.328413	0.126393	No	3.17371	50.824
Ccdc117	3.42257	10.7225	0.448682	0.182594	No	2.14234	42.2728
As3mt	3.41979	10.7018	0.345703	0.134207	Yes	9.94534	161.778
Skap1	3.41042	10.6326	0.485676	0.200863	No	1.09138	23.334
Sgsh	3.40697	10.6072	0.430111	0.173592	No	0.305932	5.66287
Flii	3.40225	10.5725	0.307817	0.117605	Yes	7.55678	114.773
Vkorc1l1	3.40216	10.5719	0.370335	0.1456	No	3.7351	61.7195
E130112N10Rik	3.40159	10.5677	NA	0.28472	No	0	0.182004
Rhbdl1	3.40159	10.5677	NA	0.28472	No	0	0.182004
Scube3	3.40159	10.5677	NA	0.28472	No	0	0.182004
6330415B21Rik	3.4002	10.5576	NA	0.232566	No	0.0202108	0.560015
4930579G24Rik	3.39328	10.507	0.427813	0.172266	No	0.0606323	1.10668
Suclg2	3.39182	10.4964	0.513858	0.215057	No	0.0437046	1.00102
Trp53bp2	3.38993	10.4826	0.442713	0.179867	No	1.28929	23.9295
Cdh2	3.38907	10.4764	0.462885	0.189884	No	3.21515	62.4935
1110004E09Rik	3.38039	10.4135	0.396702	0.157618	Yes	3.62748	60.8025
Fam222b	3.37877	10.4019	0.406622	0.16252	No	0.961502	16.3743
Mier3	3.37772	10.3943	0.25811	0.0964724	Yes	17.7906	249.541
Pycrl	3.37267	10.358	0.285649	0.108203	Yes	5.85579	84.0699
Mapk14	3.36655	10.3141	0.387843	0.153423	No	8.79755	142.822
Pigv	3.36587	10.3093	0.327589	0.125984	No	0.336505	5.02851
Suv420h1	3.36367	10.2936	0.28688	0.108723	Yes	3.50539	49.9169
Tmem62	3.3622	10.2831	0.462505	0.189599	No	1.8793	35.0133
Casc3	3.36201	10.2818	0.469786	0.193153	No	2.97262	56.3303
AW146154	3.35894	10.2599	0.423653	0.170196	No	0.671368	11.4699
Cwc25	3.35302	10.2179	0.324477	0.124636	Yes	4.47314	65.5964
Rnpepl1	3.34772	10.1804	0.47034	0.193424	No	3.81983	70.9094
4933404O12Rik	3.34519	10.1626	0.427635	0.172154	No	0.131114	2.2175
Gm14322	3.34219	10.1414	0.301363	0.114943	No	0.272589	3.85736
2700054A10Rik	3.33934	10.1214	0.46558	0.191206	No	1.48596	26.9574
Get4	3.33625	10.0998	0.291386	0.110757	No	0.989303	13.7577
Ralgps1	3.33467	10.0887	0.504518	0.210302	No	0.874092	17.3586
Gm7102	3.33033	10.0584	0.319322	0.122477	No	0.324502	4.6148
Dusp16	3.32059	9.99073	0.356469	0.139251	Yes	3.2325	47.5612
Fam49a	3.30975	9.91592	0.477422	0.197093	No	2.14234	38.2075
Eif4e	3.30598	9.89004	0.274714	0.103538	Yes	140.812	1866.23
Gm10785	3.29426	9.81007	0.384532	0.151934	No	0.632075	9.35367
Zfp386	3.29403	9.80845	0.423486	0.170089	No	3.11175	48.7751
Stxbp5l	3.28834	9.76986	0.521243	0.218974	No	1.39855	26.9637
Liph	3.28515	9.74832	NA	0.301955	No	0	0.134494
Slc6a2	3.28249	9.73035	0.370276	0.145507	No	0.124548	1.79191
Hnrnpr	3.27918	9.70806	0.357977	0.139907	Yes	7.27189	102.253
Acsl1	3.27845	9.70311	0.459205	0.187903	No	5.02572	82.3637
Rxrb	3.27478	9.67848	0.519503	0.218001	No	0.85224	15.9708
Bin1	3.26928	9.64166	0.400746	0.159648	No	3.92828	57.7368
Csrp2	3.26325	9.60143	0.431316	0.174199	Yes	3.11246	47.5625
A330041J22Rik	3.25734	9.56216	NA	0.307242	No	0	0.16593
Actn2	3.25734	9.56216	NA	0.307242	No	0	0.16593
Baalc	3.25734	9.56216	NA	0.307242	No	0	0.16593
Gm6756	3.25734	9.56216	NA	0.307242	No	0	0.16593
Mir6902	3.25734	9.56216	NA	0.307242	No	0	0.16593
Ncor2	3.25734	9.56216	NA	0.307242	No	0	0.16593
Obox5	3.25734	9.56216	NA	0.307242	No	0	0.16593
Pcdhga3	3.25734	9.56216	NA	0.307242	No	0	0.16593
Zdhhc24	3.25579	9.55192	0.442713	0.1798	No	2.40047	37.0252
Camk2n1	3.25488	9.54587	0.493531	0.204802	No	2.03226	34.556
Fhl3	3.25432	9.54222	NA	0.236662	No	0.0218523	0.450992
Zfp592	3.25375	9.53844	0.518224	0.217237	No	0.305932	5.51718
AK010878	3.24454	9.47769	0.315209	0.120665	Yes	5.3696	69.404
Gfpt1	3.24178	9.45964	0.437532	0.177139	No	4.10495	61.6117
Rnf169	3.23563	9.41936	0.541824	0.229843	No	2.3382	43.7948
Brox	3.23486	9.41435	0.331452	0.127809	Yes	8.84802	115.039
Mettl14	3.23441	9.41143	0.294212	0.112023	Yes	6.08232	76.3473
Tbc1d14	3.23077	9.38772	0.425314	0.170982	No	3.88714	56.4183
Lrp1	3.2296	9.38005	0.493338	0.204676	No	1.24394	20.3617
Snx13	3.22267	9.33515	0.440246	0.178573	No	1.80368	26.5509
Rdh9	3.22048	9.32099	0.344599	0.133715	No	0.343071	4.45366
Il11	3.21376	9.27767	0.406268	0.162303	No	0.0841261	1.17026
1600020E01Rik	3.20455	9.21859	0.489849	0.202909	No	1.39362	21.8405
Pde5a	3.20216	9.20336	0.491395	0.203732	No	0.143117	2.2523
Apof	3.18919	9.12098	NA	0.268624	No	0.0202108	0.477761
Gprc5c	3.18837	9.1158	0.368519	0.144679	No	1.54915	19.9291
Adcyap1r1	3.18619	9.10205	NA	0.318621	No	0	0.159254
C1ra	3.18619	9.10205	NA	0.318621	No	0	0.159254
Dip2a	3.18619	9.10205	NA	0.318621	No	0	0.159254
Gm8579	3.18619	9.10205	NA	0.318621	No	0	0.159254
Ptgds	3.18619	9.10205	NA	0.318621	No	0	0.159254
Scn5a	3.18619	9.10205	NA	0.318621	No	0	0.159254
Smpd5	3.18619	9.10205	NA	0.318621	No	0	0.159254
Ndrg2	3.18572	9.09908	0.398343	0.158468	Yes	17.1054	226.984
Acot11	3.18491	9.09399	NA	0.267402	No	0.0218523	0.497791
Bmp8b	3.18491	9.09399	NA	0.267402	No	0.0218523	0.497791
Atp1b2	3.18241	9.0782	0.391869	0.155198	Yes	6.35574	83.3138
Gm1943	3.18023	9.06455	0.399002	0.158779	Yes	4.74031	62.5552
Mycbpap	3.17838	9.05292	0.518224	0.217271	No	4.0831	65.3622
Iigp1	3.1778	9.04927	0.521988	0.219385	No	8.24599	133.128
Nfib	3.17708	9.04474	0.411486	0.164809	Yes	10.4875	140.107
Vsnl1	3.17156	9.01018	0.454952	0.185824	Yes	4.15194	58.5804
Gje1	3.15912	8.93283	0.428498	0.172582	No	0.225601	3.0218
Pisd-ps2	3.15695	8.91939	0.326977	0.125629	Yes	2.76241	32.9508
Tgs1	3.15603	8.91376	0.519152	0.217757	No	2.00251	31.0705
Ankrd29	3.15587	8.91276	0.462859	0.189787	No	6.8733	96.2567
Sfrp5	3.1554	8.90985	0.546576	0.232247	No	0.437046	7.23871
Glyr1	3.1546	8.9049	0.348316	0.135481	Yes	21.9289	266.311
Rhbdd2	3.15438	8.90354	0.391377	0.154931	No	3.64748	46.2913
Erich5	3.15404	8.90146	0.421587	0.169287	No	0.10762	1.41786
Tmed9	3.14987	8.87577	0.331574	0.12791	Yes	13.611	161.903
Itih5	3.149	8.87039	0.49095	0.203456	No	4.194	60.9399
Oxsm	3.1488	8.86916	0.489044	0.20253	No	0.279155	4.04455
Nmt2	3.14811	8.86496	0.339291	0.131339	Yes	498.933	5965.57
Coa7	3.14334	8.83568	0.458752	0.187675	Yes	3.09225	42.3425
Wars2	3.13147	8.76329	0.377925	0.148866	No	0.94611	11.5469
Pik3r5	3.12511	8.72472	NA	0.280145	No	0.0202108	0.45501
Pla2g2d	3.12436	8.72016	NA	0.264501	No	0.0202108	0.396094
Pcsk1	3.12408	8.71847	0.413592	0.165769	Yes	29.8393	375.725
Fam206a	3.12379	8.71673	0.56582	0.242766	No	0.0420631	0.705266
Ddx6	3.12127	8.70152	0.443441	0.180213	Yes	8.25853	107.648
Dennd5b	3.11459	8.66137	0.362882	0.142298	Yes	21.7307	256.613
Armcx4	3.11333	8.65375	0.35456	0.138373	Yes	6.90902	80.8158
Ubr1	3.11129	8.64152	0.442713	0.179875	No	3.68688	47.4394
Dok5	3.10943	8.6304	0.399002	0.158805	Yes	11.5265	140.372
Gripap1	3.10885	8.62694	0.337096	0.130395	Yes	33.3151	381.751
Parp4	3.10698	8.61578	0.344316	0.133572	Yes	4.98981	57.4238
BC017158	3.1066	8.61353	0.522979	0.219996	No	1.03239	15.0374
AF357425	3.10644	8.61257	0.601654	0.263596	No	0.0404215	0.746687
Ppfia2	3.1061	8.61055	0.327644	0.126036	Yes	45.497	515.555
Nudt11	3.10436	8.60012	0.491448	0.2038	No	2.18359	29.911
Dpf1	3.1005	8.57716	0.560739	0.240063	No	0.303161	4.77761
Fscn1	3.10043	8.57673	0.573431	0.246566	No	1.52966	24.8481
Agk	3.09555	8.54781	0.414587	0.166283	Yes	11.2623	137.435
Trmt1	3.08332	8.47565	0.51574	0.216016	No	8.76113	121.598
Slc12a6	3.08173	8.46628	0.498134	0.20713	No	8.62838	115.949
Nab2	3.08123	8.46336	NA	0.272699	No	0.0202108	0.38475
B630005N14Rik	3.07896	8.45004	0.39485	0.156711	No	0.397137	4.65746
Lonp1	3.0697	8.39597	0.550244	0.234441	No	3.25599	47.5618
Lrba	3.05326	8.30083	0.588505	0.25601	No	2.09782	33.011
4932411N23Rik	3.04123	8.23191	NA	0.342334	No	0	0.145189
Caskin2	3.04123	8.23191	NA	0.342334	No	0	0.145189
Cxcr4	3.04123	8.23191	NA	0.342334	No	0	0.145189
Ifitm7	3.04123	8.23191	NA	0.342334	No	0	0.145189
Rptor	3.04123	8.23191	NA	0.342334	No	0	0.145189
Apc2	3.0409	8.23002	0.519847	0.218194	No	1.01054	13.3405
Gata3	3.04082	8.22959	0.546322	0.232057	No	1.33555	18.5189
Tlcd2	3.03759	8.21117	0.414867	0.166434	No	1.32971	15.2071
Kctd12	3.03432	8.19257	0.451105	0.18379	No	0.186821	2.22151
Sepp1	3.02901	8.16249	0.538333	0.228034	No	9.43856	126.711
Dfna5	3.02153	8.12031	0.404623	0.161532	Yes	8.99984	100.101
Aldh3b1	3.02045	8.11419	0.592978	0.258509	No	1.53602	23.1473
Crem	3.01681	8.09375	0.365597	0.14343	Yes	8.17736	87.3739
Crnkl1	3.01127	8.06275	0.379269	0.14961	Yes	9.69204	104.154
Chrna3	3.00745	8.04144	0.43571	0.176218	Yes	27.7797	313.883
Gm10389	3.00658	8.03658	0.505774	0.210963	No	0.0639154	0.79089
1700008C04Rik	2.99977	7.9987	NA	0.288218	No	0.0202108	0.361999
Abtb1	2.99099	7.95019	0.509314	0.212681	No	3.09974	37.6461
Arhgap24	2.98945	7.9417	0.61118	0.268837	No	3.32155	50.0056
Ctrcos	2.98817	7.93469	NA	0.350728	No	0	0.111743
Sfrp1	2.98817	7.93469	NA	0.350728	No	0	0.111743
Tacr1	2.98817	7.93469	NA	0.350728	No	0	0.111743
AI429214	2.9756	7.86582	NA	0.352834	No	0	0.109734
Pcbd1	2.97209	7.84673	0.370294	0.145549	Yes	6.58595	67.4699
Endod1	2.97156	7.84385	0.397872	0.158189	Yes	26.0603	272.962
Pvt1	2.96396	7.80261	0.382399	0.15102	Yes	9.44746	96.9103
Htr3a	2.96124	7.78792	0.455382	0.186084	Yes	20.4009	223.587
Eif4e2	2.96033	7.78302	0.457195	0.18691	Yes	8.11108	88.9702
Chrnb4	2.95745	7.76748	0.466539	0.191644	Yes	15.6632	173.057
Mad2l2	2.9509	7.73232	0.536852	0.227134	No	2.33656	28.1065
Riok1	2.95074	7.73143	0.467031	0.191889	Yes	11.1851	122.693
Rnd1	2.95028	7.72897	0.426575	0.171688	No	0.678446	7.13306
Nfyb	2.94812	7.71741	0.491395	0.203687	Yes	15.6883	176.405
N6amt2	2.94798	7.7167	0.500084	0.208267	No	3.9212	44.5958
Gm10406	2.94681	7.71041	NA	0.357722	No	0	0.107725
Hemk1	2.94632	7.70782	0.471177	0.193813	Yes	5.06809	55.552
Arf5	2.94572	7.70461	0.435746	0.176273	No	1.93829	20.4479
Hes1	2.93802	7.66358	NA	0.359618	No	0	0.136503
Lrrc31	2.93802	7.66358	NA	0.359618	No	0	0.136503
Mir680-1	2.93802	7.66358	NA	0.359618	No	0	0.136503
Sema6a	2.93447	7.64474	0.513183	0.214572	No	6.12829	69.672
[truncated: 9,918 more rows]
