# Supplementary material for: Distinct and common expression of receptors for inflammatory mediators in vagal nodose versus jugular capsaicin-sensitive/TRPV1-positive neurons detected by low input RNA sequencing
Source: PLoS One. 2017 Oct 5;12(10):e0185985. doi: 10.1371/journal.pone.0185985 (PMC5628920; doi:10.1371/journal.pone.0185985)
Supplement: S3 Table — (XLSX) [file pone.0185985.s003.xlsx]

## Sheet: Sheet1
Official gene symbol	log2 (Fold change (Nodose Trpv1 Positive/Negative))	Fold change (Nodose Trpv1 Positive/ Negative)	False Discovery Rate (FDR)	P value	Pass cutoff of Counts per million (CPM)>=10	Ave. CPM of Nodose Trpv1 Negative	Ave. CPM of Nodose Trpv1 Positive	Enriched Expression
St18	12.7795	7031.14	1.06e-08	6.15e-11	Yes	0	28.098	Trpv1+
4933402D24Rik	12.2191	4767.76	4.91e-08	4.84e-10	Yes	0	16.3655	Trpv1+
1700012D01Rik	12.1636	4587.73	6.78e-08	7.13e-10	Yes	0	16.207	Trpv1+
Uts2b	11.777	3509.39	1.2e-14	1.62e-18	Yes	0.0779949	467.706	Trpv1+
Efcab6	11.7758	3506.4	1.2e-14	1.79e-18	Yes	0.0447505	269.215	Trpv1+
Aqp1	11.7545	3455.14	2.56e-09	8.97e-12	Yes	0.00281284	31.4757	Trpv1+
Npas1	11.6915	3307.42	1.04e-11	5.44e-15	Yes	0.00839603	57.7366	Trpv1+
Vip	11.6256	3159.77	1.38e-08	8.27e-11	Yes	0.0138518	140.935	Trpv1+
Col6a5	11.5535	3005.79	1.05e-10	1.32e-13	Yes	0.0111239	74.0214	Trpv1+
Trpv1	11.5228	2942.5	3.27e-14	7.32e-18	Yes	0.0474359	235.562	Trpv1+
Trpa1	11.4913	2878.9	3.82e-13	1.14e-16	Yes	0.0222903	114.054	Trpv1+
Exd2	11.4312	2761.36	5.29e-09	2.41e-11	Yes	0.00839603	64.3675	Trpv1+
Rprml	11.4024	2706.92	9.33e-13	3.48e-16	Yes	0.0251031	121.419	Trpv1+
Rspo4	11.3241	2563.88	4.5e-11	3.35e-14	Yes	0.00839603	43.4912	Trpv1+
Fbxo27	11.3229	2561.77	1.76e-08	1.14e-10	Yes	0.00554072	43.3748	Trpv1+
9330188P03Rik	11.3153	2548.26	9.98e-09	5.73e-11	Yes	0.00281284	22.1731	Trpv1+
Smpd5	11.3031	2526.75	3.89e-11	2.61e-14	Yes	0.0111664	55.8136	Trpv1+
2900005J15Rik	11.1778	2316.6	4e-09	1.58e-11	Yes	0.00839603	48.3476	Trpv1+
Sdpr	11.1198	2225.38	2.06e-08	1.43e-10	Yes	0.00831108	51.7154	Trpv1+
Setmar	11.1038	2200.83	1.87e-08	1.26e-10	Yes	0.00281284	18.6248	Trpv1+
Bves	11.1018	2197.68	4.66e-08	4.55e-10	Yes	0.00831108	55.4176	Trpv1+
Exoc3l4	11.0372	2101.54	2.06e-08	1.49e-10	Yes	0.00562567	32.7964	Trpv1+
Zbtb48	10.9493	1977.3	5.28e-10	1.14e-12	Yes	0.0111664	45.4662	Trpv1+
Lrrc75a	10.8114	1796.99	1.61e-11	9.6e-15	Yes	0.0167496	52.2641	Trpv1+
Gm13582	10.7931	1774.38	2.23e-07	2.99e-09	Yes	0.00843851	46.8978	Trpv1+
Ccdc61	10.7396	1709.74	1.05e-10	1.2e-13	Yes	0.0194775	60.4719	Trpv1+
Galnt18	10.6821	1643.04	4.2e-09	1.73e-11	Yes	0.0138943	48.6067	Trpv1+
Nr1h3	10.6779	1638.16	6.28e-11	6.56e-14	Yes	0.0139792	40.6763	Trpv1+
Dsel	10.6393	1594.94	1.32e-09	3.59e-12	Yes	0.00835356	26.8089	Trpv1+
Kcnk3	10.5166	1464.89	1.44e-12	6.46e-16	Yes	0.0669559	152.909	Trpv1+
2016-09-10	10.3964	1347.85	1.26e-09	3.3e-12	Yes	0.00835356	21.3742	Trpv1+
Fam101b	10.207	1182.02	1.15e-09	2.93e-12	Yes	0.0111664	23.7693	Trpv1+
Vamp8	10.1332	1123.06	4.11e-10	7.42e-13	Yes	0.0223328	42.4518	Trpv1+
Hps5	10.0235	1040.84	4.77e-09	2.06e-11	Yes	0.0167496	31.8205	Trpv1+
Fancm	9.85626	926.892	2.35e-10	3.65e-13	Yes	0.0727514	106.446	Trpv1+
Cbr3	9.79754	889.923	1.66e-07	2.08e-09	Yes	0.0334567	61.6548	Trpv1+
Mtrf1	9.55242	750.871	6.72e-09	3.26e-11	Yes	0.0475634	59.5603	Trpv1+
Fam161a	9.47426	711.273	3.72e-08	3.41e-10	Yes	0.0140217	17.8274	Trpv1+
Traf3ip2	9.23602	603.004	7.99e-06	2.02e-07	Yes	0.0110814	16.0801	Trpv1+
Cog2	9.20146	588.727	2.23e-07	2.99e-09	Yes	0.0392098	41.7248	Trpv1+
Ccdc58	9.05952	533.566	1.14e-06	2.08e-08	Yes	0.0561718	57.1164	Trpv1+
Polg	8.96041	498.141	8.87e-08	9.73e-10	Yes	0.0224177	18.4858	Trpv1+
Spty2d1	8.85054	461.612	1.64e-07	2.04e-09	Yes	0.0586873	44.7117	Trpv1+
Commd2	8.71412	419.964	6.54e-06	1.57e-07	Yes	0.0554922	45.3441	Trpv1+
Arl4d	8.42693	344.159	2.15e-05	6.49e-07	Yes	0.0505886	34.2	Trpv1+
Cckar	8.36863	330.528	2.94e-05	9.2e-07	Yes	0.183014	119.303	Trpv1+
Rsbn1l	8.29338	313.729	1.08e-06	1.93e-08	Yes	0.0448779	22.4969	Trpv1+
Calca	8.21337	296.804	2.6e-08	2.13e-10	Yes	1.06434	442.469	Trpv1+
Rims3	7.80624	223.827	9.64e-06	2.55e-07	Yes	0.14597	52.058	Trpv1+
Drp2	7.7659	217.654	9.62e-06	2.53e-07	Yes	0.249842	85.8634	Trpv1+
Fjx1	7.56584	189.472	0.000297244	1.23e-05	Yes	0.102588	36.6831	Trpv1+
Rnf165	7.49672	180.608	1.02e-06	1.75e-08	Yes	0.114179	28.6531	Trpv1+
Amer1	7.07844	135.152	0.000238822	9.57e-06	Yes	0.152667	33.399	Trpv1+
Adck3	6.61861	98.2652	0.00166176	9.73e-05	Yes	0.523938	86.8734	Trpv1+
Elf2	6.45279	87.5957	0.000902678	4.54e-05	Yes	0.148825	19.9605	Trpv1+
Tmem198	6.30217	78.9116	0.00527317	0.000418938	Yes	0.239006	33.315	Trpv1+
Atp8b3	5.79191	55.4038	0.0179923	0.00184898	Yes	0.424653	42.0948	Trpv1+
Car8	5.78568	55.1649	0.000222631	8.89e-06	Yes	0.895954	62.8348	Trpv1+
Cdk20	5.74863	53.7662	0.0524457	0.00840621	Yes	0.354417	49.4016	Trpv1+
Pip5k1b	5.68307	51.3775	0.000792764	3.89e-05	Yes	0.638481	42.9702	Trpv1+
Sbno2	5.67367	51.0442	0.0233682	0.00251584	Yes	0.523683	47.9552	Trpv1+
Nfkbil1	5.45968	44.0076	0.0162338	0.00163998	Yes	0.482298	33.3587	Trpv1+
Rprm	5.2497	38.0466	0.00391716	0.000288279	Yes	1.95317	98.1299	Trpv1+
Ipo7	5.14568	35.4002	0.0483416	0.00736143	Yes	0.723149	44.8858	Trpv1+
Hdac1	5.09318	34.135	0.00671443	0.000558935	Yes	1.44198	65.2672	Trpv1+
Cd74	5.09274	34.1246	0.046001	0.00645419	Yes	0.257686	14.7274	Trpv1+
Arl6	5.06252	33.4173	0.0500488	0.00787905	Yes	2.18607	125.335	Trpv1+
Tmem176a	5.05855	33.3254	0.00170965	0.000100515	Yes	14.9351	613.382	Trpv1+
Rpap2	4.82845	28.4124	0.097782	0.0193113	Yes	1.67057	91.0605	Trpv1+
Gpsm1	4.8116	28.0825	0.0478323	0.00721926	Yes	0.654018	28.295	Trpv1+
Dcun1d3	4.68921	25.7984	0.0151687	0.00151087	Yes	1.9544	65.4156	Trpv1+
Poc1b	4.67653	25.5726	0.0107495	0.00100092	Yes	1.6526	53.554	Trpv1+
Tifa	4.46475	22.0812	0.0101394	0.000936554	Yes	1.32504	35.7505	Trpv1+
Pde8b	4.45347	21.9092	0.0990471	0.0195907	Yes	1.94224	68.3714	Trpv1+
Vps37a	4.42376	21.4626	0.0673258	0.0118592	Yes	1.53777	48.1334	Trpv1+
Calcb	4.40064	21.1214	0.0489463	0.0075375	Yes	6.43549	186.737	Trpv1+
Ppp1r8	4.37662	20.7728	0.0486463	0.00747217	Yes	2.11317	59.8916	Trpv1+
Tfam	4.37126	20.6957	0.0258387	0.00285705	Yes	3.65539	95.9488	Trpv1+
Stat5b	4.34121	20.2691	0.0324407	0.00374436	Yes	1.69098	43.9412	Trpv1+
Ddx49	4.3293	20.1024	0.0777297	0.014313	Yes	1.18936	34.7649	Trpv1+
Dcaf6	4.26901	19.2796	0.0316609	0.00363546	Yes	1.11388	27.1102	Trpv1+
Myl1	4.09459	17.0842	0.0255086	0.00280151	Yes	8.30948	171.7	Trpv1+
Rhebl1	4.01597	16.1781	0.0657638	0.0115601	Yes	2.62471	55.3742	Trpv1+
Tmem176b	3.91135	15.0464	0.018626	0.00192611	Yes	79.2376	1385.89	Trpv1+
Ring1	3.87496	14.6717	0.0950641	0.0185846	Yes	1.70543	33.0705	Trpv1+
Eml2	3.78878	13.8209	0.0375015	0.00445718	Yes	11.5689	188.58	Trpv1+
Coq9	3.77321	13.6725	0.0752435	0.0137261	Yes	1.93065	33.1364	Trpv1+
Dcps	3.76563	13.6009	0.030635	0.00348673	Yes	1.3216	20.9305	Trpv1+
Zfp644	3.71929	13.171	0.0752188	0.0137159	Yes	9.36766	153.2	Trpv1+
Cyb561d1	3.6814	12.8296	0.0408668	0.00517354	Yes	5.87154	88.0543	Trpv1+
Galk1	3.66986	12.7274	0.0404586	0.00505318	Yes	4.28921	63.6499	Trpv1+
1110046J04Rik	3.55509	11.7541	0.0542805	0.00882113	Yes	1.97052	27.2231	Trpv1+
Snhg4	3.55232	11.7316	0.0988102	0.0195365	Yes	1.29707	18.7853	Trpv1+
Rab3c	3.55171	11.7266	0.046001	0.00633524	Yes	34.3156	465.914	Trpv1+
Trpc4	3.53129	11.5618	0.0569525	0.00951188	Yes	2.14308	29.1253	Trpv1+
Rpa3	3.50422	11.3469	0.0506386	0.00799457	Yes	1.63696	21.5745	Trpv1+
Eps15l1	3.44157	10.8647	0.0488715	0.00752234	Yes	1.70542	21.2858	Trpv1+
3010026O09Rik	3.34234	10.1425	0.0906295	0.0175538	Yes	4.22277	50.5137	Trpv1+
Fmnl2	3.06625	8.37595	0.0868914	0.01659	Yes	4.70576	44.5242	Trpv1+
Senp5	-2.97455	0.127224	0.0998229	0.0197814	Yes	43.7108	4.9446	Trpv1-
Robo2	-3.12689	0.114475	0.0950643	0.0186043	Yes	153.655	15.3643	Trpv1-
Pex14	-3.13654	0.113712	0.0830876	0.0156777	Yes	40.4319	4.04238	Trpv1-
Cpne1	-3.17987	0.110348	0.091971	0.0178823	Yes	84.2529	8.07516	Trpv1-
Tmx3	-3.19837	0.108942	0.0896235	0.0172788	Yes	108.835	10.2883	Trpv1-
Ttc5	-3.1987	0.108917	0.0928874	0.0181021	Yes	29.1215	2.74562	Trpv1-
Cpne3	-3.42952	0.0928135	0.0683459	0.0120904	Yes	208.87	16.5486	Trpv1-
Ubxn8	-3.47797	0.0897483	0.0563273	0.00935553	Yes	19.2418	1.4819	Trpv1-
Crebbp	-3.50727	0.0879442	0.0944142	0.0184419	Yes	77.2186	5.57432	Trpv1-
Tmub2	-3.5179	0.0872982	0.0621264	0.0107213	Yes	97.8245	7.23619	Trpv1-
Usp46	-3.54128	0.085895	0.0485905	0.00744645	Yes	25.6794	1.89501	Trpv1-
Gpc3	-3.55741	0.0849399	0.0563273	0.00935916	Yes	38.573	2.77851	Trpv1-
Slc35a5	-3.58163	0.0835258	0.0699787	0.0124628	Yes	97.4071	6.7647	Trpv1-
Jph3	-3.59302	0.082869	0.075714	0.0138345	Yes	112.512	7.68553	Trpv1-
Lta4h	-3.60935	0.0819363	0.0414043	0.0053103	Yes	69.4149	4.90843	Trpv1-
Trim67	-3.65171	0.0795655	0.0400266	0.00497831	Yes	58.7011	4.01801	Trpv1-
Sbno1	-3.67005	0.0785607	0.0522481	0.00836562	Yes	110.989	7.30728	Trpv1-
Zfp426	-3.69727	0.0770921	0.0680356	0.0120152	Yes	71.7333	4.51467	Trpv1-
Prickle2	-3.70233	0.0768221	0.052928	0.00850402	Yes	41.3599	2.64658	Trpv1-
Dnajc4	-3.70658	0.0765966	0.068343	0.0120799	Yes	32.4062	2.02218	Trpv1-
Ptp4a3	-3.71371	0.0762187	0.046001	0.00635846	Yes	52.8425	3.39856	Trpv1-
Gdpd5	-3.7423	0.074723	0.0760873	0.0139481	Yes	44.2486	2.64721	Trpv1-
Xpr1	-3.77751	0.0729214	0.0817373	0.0153339	Yes	37.231	2.1411	Trpv1-
Gcn1l1	-3.80152	0.0717182	0.0327121	0.00378302	Yes	22.4222	1.37008	Trpv1-
Snx30	-3.83828	0.0699138	0.0332379	0.0038587	Yes	34.8038	2.06091	Trpv1-
Rnf19a	-3.84729	0.0694784	0.0358554	0.00422946	Yes	78.7032	4.60754	Trpv1-
9030624J02Rik	-3.86339	0.0687074	0.0416264	0.00540401	Yes	64.5404	3.68503	Trpv1-
Thop1	-3.93245	0.065496	0.0881822	0.0169153	Yes	140.789	6.94756	Trpv1-
Aen	-3.94118	0.0651009	0.0899674	0.0173786	Yes	23.8003	1.16124	Trpv1-
Myh10	-3.95454	0.064501	0.0309757	0.00353456	Yes	56.6742	3.05556	Trpv1-
2016-03-07	-3.95728	0.0643783	0.0446121	0.00597802	Yes	36.3982	1.90674	Trpv1-
Rabgap1l	-3.99226	0.0628361	0.0319612	0.0036771	Yes	90.3792	4.71138	Trpv1-
Gfod2	-3.99704	0.0626285	0.0217268	0.00230188	Yes	41.6875	2.20716	Trpv1-
Nfia	-3.99932	0.0625296	0.0301785	0.00341796	Yes	21.0678	1.0953	Trpv1-
Decr1	-4.03769	0.0608883	0.0397127	0.00481439	Yes	31.9631	1.58085	Trpv1-
Bcas3	-4.09107	0.0586768	0.0447062	0.00601171	Yes	47.9483	2.2333	Trpv1-
Setd7	-4.10911	0.0579476	0.0175218	0.00179493	Yes	63.1879	3.07637	Trpv1-
Plekhm2	-4.12435	0.0573385	0.0342976	0.00400731	Yes	57.7401	2.67628	Trpv1-
Snx19	-4.12522	0.057304	0.077178	0.0141826	Yes	44.1205	1.84767	Trpv1-
Creg1	-4.15323	0.0562021	0.0551006	0.00905256	Yes	40.0766	1.71067	Trpv1-
Cxxc4	-4.16157	0.0558784	0.0184049	0.00189638	Yes	60.2403	2.80122	Trpv1-
Srd5a3	-4.17801	0.055245	0.0482243	0.00733488	Yes	67.1197	2.85062	Trpv1-
Psen1	-4.25623	0.0523294	0.012658	0.00121358	Yes	26.403	1.1538	Trpv1-
Pcp4l1	-4.26391	0.0520518	0.0392649	0.00470781	Yes	28.2624	1.14757	Trpv1-
Add3	-4.26563	0.0519897	0.0654301	0.011477	Yes	16.7654	0.628367	Trpv1-
Acap2	-4.26888	0.0518726	0.02193	0.00232504	Yes	21.5843	0.908292	Trpv1-
Pomgnt1	-4.36377	0.0485706	0.0557707	0.00919295	Yes	27.2794	0.953719	Trpv1-
Nrg3	-4.3667	0.0484721	0.0180116	0.00185316	Yes	32.6312	1.27653	Trpv1-
Mef2c	-4.37836	0.048082	0.0826451	0.0155696	Yes	31.57	1.0141	Trpv1-
Rph3a	-4.38223	0.0479533	0.00727884	0.000621278	Yes	21.1845	0.853053	Trpv1-
Fam13b	-4.39032	0.0476849	0.0125847	0.00120467	Yes	20.9778	0.819548	Trpv1-
Anapc7	-4.40082	0.0473391	0.0202291	0.00211905	Yes	45.025	1.69908	Trpv1-
Stx16	-4.40985	0.047044	0.0312362	0.00357504	Yes	23.5246	0.854177	Trpv1-
Ift88	-4.46676	0.0452243	0.0833176	0.0157275	Yes	49.0033	1.43245	Trpv1-
Snx5	-4.47018	0.0451171	0.00748893	0.000643122	Yes	28.4353	1.06352	Trpv1-
Erp44	-4.49335	0.0443982	0.0233815	0.00251906	Yes	18.5133	0.638118	Trpv1-
Id4	-4.53381	0.0431705	0.0895644	0.017254	Yes	16.3996	0.437894	Trpv1-
Scn8a	-4.56032	0.0423844	0.0702668	0.0125298	Yes	84.3588	2.32389	Trpv1-
Hiatl1	-4.58798	0.0415797	0.0428664	0.00565425	Yes	32.902	0.976548	Trpv1-
2810025M15Rik	-4.6005	0.0412205	0.05502	0.00903169	Yes	19.7704	0.548805	Trpv1-
Cp	-4.60336	0.0411386	0.0267658	0.00297194	Yes	28.3879	0.877129	Trpv1-
Arcn1	-4.61524	0.0408012	0.0123563	0.00117543	Yes	33.7194	1.08861	Trpv1-
Thumpd3	-4.61576	0.0407867	0.0270885	0.00301747	Yes	48.1065	1.46819	Trpv1-
Gspt2	-4.6377	0.0401709	0.0777888	0.0143357	Yes	52.0265	1.28748	Trpv1-
Zfp667	-4.64743	0.039901	0.0624143	0.0108036	Yes	35.1477	0.905611	Trpv1-
Cluap1	-4.64918	0.0398525	0.0562902	0.00933434	Yes	29.7321	0.782024	Trpv1-
Onecut2	-4.67089	0.0392574	0.00601782	0.000490298	Yes	51.2241	1.63592	Trpv1-
Gapvd1	-4.67785	0.0390686	0.0728686	0.0131678	Yes	31.9562	0.769578	Trpv1-
Dzank1	-4.71269	0.0381364	0.00329487	0.00023231	Yes	95.3679	3.01434	Trpv1-
Casz1	-4.77826	0.0364419	0.0625275	0.010833	Yes	61.7856	1.38474	Trpv1-
1600014C10Rik	-4.78861	0.0361814	0.00392328	0.000290356	Yes	38.0624	1.12181	Trpv1-
Diras2	-4.80013	0.0358936	0.00970131	0.000892465	Yes	43.7708	1.22033	Trpv1-
Lin7c	-4.804	0.0357975	0.0247046	0.00268925	Yes	72.0181	1.86535	Trpv1-
Stambpl1	-4.83947	0.0349279	0.0484329	0.00738256	Yes	70.0303	1.56791	Trpv1-
C1qtnf2	-4.84917	0.0346941	0.0738447	0.0133827	Yes	34.0102	0.673717	Trpv1-
Prmt7	-4.87317	0.0341217	0.0352224	0.00414165	Yes	51.2501	1.1937	Trpv1-
Car2	-4.93032	0.0327963	0.0509788	0.0080673	Yes	198.45	3.98055	Trpv1-
Tfcp2l1	-4.94559	0.032451	0.0148438	0.00146854	Yes	16.1259	0.383564	Trpv1-
Lsm2	-4.9521	0.032305	0.0470884	0.00697608	Yes	27.8862	0.559788	Trpv1-
Hdac4	-4.96109	0.0321044	0.0162405	0.00164186	Yes	26.176	0.609158	Trpv1-
Lrp1	-4.96431	0.0320328	0.0358494	0.00422072	Yes	29.3053	0.622622	Trpv1-
Wdr36	-4.9716	0.0318714	0.00843157	0.000753639	Yes	77.1209	1.86674	Trpv1-
Hps3	-4.97843	0.0317207	0.0343411	0.00401752	Yes	54.7139	1.15308	Trpv1-
Yap1	-4.99279	0.0314066	0.0399385	0.0049614	Yes	14.9332	0.302014	Trpv1-
Zfx	-4.9984	0.0312847	0.0379685	0.00452653	Yes	19.8495	0.404082	Trpv1-
Nf1	-5.00911	0.0310534	0.00437946	0.000333586	Yes	17.3049	0.421196	Trpv1-
BC017643	-5.01324	0.0309645	0.0453193	0.00613365	Yes	42.4626	0.815774	Trpv1-
Fam169a	-5.02213	0.0307743	0.00374443	0.000273278	Yes	36.4098	0.883506	Trpv1-
6330408A02Rik	-5.0275	0.03066	0.00884294	0.000798326	Yes	10.0848	0.231525	Trpv1-
Clrn1	-5.03821	0.0304333	0.00715676	0.000607655	Yes	24.0193	0.554458	Trpv1-
Mcf2l	-5.09271	0.029305	0.0233682	0.00251505	Yes	42.9554	0.851374	Trpv1-
Ankrd27	-5.27664	0.0257973	0.00316425	0.000218851	Yes	75.8327	1.4929	Trpv1-
Tcf4	-5.3341	0.0247899	0.000794768	3.92e-05	Yes	15.4921	0.308407	Trpv1-
Kdm3a	-5.38042	0.0240068	0.0175897	0.00180451	Yes	33.7949	0.523095	Trpv1-
Map3k12	-5.41406	0.0234534	0.0269207	0.00299476	Yes	65.0475	0.913283	Trpv1-
Pwp2	-5.41862	0.0233794	0.0190325	0.00197951	Yes	23.2363	0.342574	Trpv1-
Stard3	-5.42891	0.0232132	0.0360849	0.00426461	Yes	49.057	0.639905	Trpv1-
Pou3f2	-5.43184	0.0231661	0.000673642	3.23e-05	Yes	13.263	0.244772	Trpv1-
Mbd1	-5.4326	0.023154	0.0563414	0.00936991	Yes	17.5707	0.187762	Trpv1-
2210404O09Rik	-5.4384	0.0230609	0.00406055	0.000303261	Yes	19.9974	0.336088	Trpv1-
Chpf2	-5.45347	0.0228214	0.00475499	0.000368252	Yes	16.8793	0.276736	Trpv1-
Rnf145	-5.45467	0.0228024	0.0255614	0.00280922	Yes	55.1064	0.748273	Trpv1-
Pank2	-5.48996	0.0222514	0.0107639	0.00100307	Yes	46.0084	0.678092	Trpv1-
1700020I14Rik	-5.49526	0.0221697	0.00148913	8.52e-05	Yes	10.2555	0.173713	Trpv1-
Lyst	-5.4964	0.0221523	0.00437278	0.000332453	Yes	13.4181	0.212932	Trpv1-
1110032F04Rik	-5.50592	0.0220066	0.0386998	0.00461983	Yes	46.73	0.550191	Trpv1-
Ttc39a	-5.51634	0.0218483	0.0302421	0.00342743	Yes	31.0075	0.381746	Trpv1-
Wrb	-5.52258	0.021754	0.00192322	0.000115798	Yes	78.3633	1.28138	Trpv1-
Snrnp48	-5.56602	0.0211086	0.0242552	0.00263128	Yes	45.1594	0.550129	Trpv1-
Slc2a6	-5.57591	0.0209644	0.00514497	0.000405364	Yes	31.8793	0.464806	Trpv1-
Exoc4	-5.5987	0.0206358	0.0305975	0.00347427	Yes	52.2352	0.585498	Trpv1-
Edem1	-5.62648	0.0202424	0.0127633	0.00122779	Yes	25.7622	0.325475	Trpv1-
Fam179b	-5.63365	0.020142	0.0105288	0.000978017	Yes	94.6792	1.21659	Trpv1-
Erc1	-5.64612	0.0199687	0.00021169	8.34e-06	Yes	128.658	2.06171	Trpv1-
Nfs1	-5.65964	0.0197824	0.00487627	0.000380191	Yes	56.4885	0.765818	Trpv1-
Pex2	-5.75748	0.0184852	0.0144941	0.00142962	Yes	25.1713	0.273131	Trpv1-
Elmo2	-5.77195	0.0183008	0.0069229	0.000582633	Yes	33.3007	0.392483	Trpv1-
Cacng2	-5.77986	0.0182008	0.00882913	0.00079642	Yes	15.8236	0.179551	Trpv1-
Ak5	-5.78896	0.0180863	0.0128554	0.00123825	Yes	96.3629	1.03134	Trpv1-
Adprhl1	-5.79303	0.0180354	0.0126776	0.00121639	Yes	28.6332	0.305696	Trpv1-
Hsf2bp	-5.81409	0.0177739	0.00241491	0.000152069	Yes	25.4565	0.317249	Trpv1-
Phgdh	-5.81501	0.0177626	0.000921395	4.7e-05	Yes	52.0392	0.685486	Trpv1-
Alg9	-5.82436	0.0176478	0.00473151	0.000365931	Yes	24.3686	0.283791	Trpv1-
Dot1l	-5.83414	0.0175286	0.00396632	0.000294152	Yes	19.4972	0.228629	Trpv1-
Lrrc73	-5.90561	0.0166814	0.0133561	0.00129645	Yes	25.8403	0.243047	Trpv1-
Pggt1b	-5.92341	0.016477	0.00812111	0.0007168	Yes	49.2665	0.489899	Trpv1-
Plaur	-5.96215	0.0160404	0.00403872	0.000300727	Yes	52.2411	0.542211	Trpv1-
Clock	-6.01258	0.0154893	0.000264415	1.08e-05	Yes	19.3923	0.227289	Trpv1-
Taf4b	-6.01541	0.015459	0.00930707	0.000852031	Yes	33.7636	0.299334	Trpv1-
Eif2b3	-6.02481	0.0153585	0.00313111	0.000216092	Yes	27.206	0.272746	Trpv1-
Siae	-6.03688	0.0152306	0.00524245	0.000415036	Yes	21.6052	0.202673	Trpv1-
Epas1	-6.11617	0.0144162	0.00128693	7.08e-05	Yes	35.0489	0.346748	Trpv1-
Lrrc56	-6.1605	0.0139799	0.0254279	0.00278695	Yes	27.4937	0.164701	Trpv1-
Oaf	-6.17574	0.013833	0.000113934	4.12e-06	Yes	58.6801	0.616999	Trpv1-
Nelfcd	-6.25288	0.0131128	0.00424042	0.000318593	Yes	85.9754	0.668156	Trpv1-
Zc3h14	-6.25605	0.013084	0.00108886	5.77e-05	Yes	35.9984	0.317172	Trpv1-
Smg9	-6.32702	0.012456	0.00125828	6.88e-05	Yes	37.019	0.302322	Trpv1-
Mapk7	-6.32722	0.0124542	0.00309601	0.000210265	Yes	22.9306	0.172065	Trpv1-
Col3a1	-6.37005	0.0120899	0.015372	0.00153685	Yes	18.8856	0.101067	Trpv1-
Zfp148	-6.44069	0.0115122	0.000362288	1.55e-05	Yes	46.8034	0.373336	Trpv1-
Rnf217	-6.45927	0.0113649	0.00560211	0.00044974	Yes	58.0672	0.349875	Trpv1-
Lsm14a	-6.46036	0.0113563	0.00177007	0.000104728	Yes	19.2708	0.134632	Trpv1-
Slc41a3	-6.46701	0.0113041	0.000316583	1.32e-05	Yes	31.8805	0.250118	Trpv1-
Yae1d1	-6.52508	0.0108582	0.00145422	8.25e-05	Yes	46.3856	0.310379	Trpv1-
Lrp12	-6.55371	0.0106448	0.000444333	1.98e-05	Yes	16.0812	0.114376	Trpv1-
Tnks	-6.57283	0.0105046	0.00033772	1.42e-05	Yes	38.5526	0.274287	Trpv1-
Ppm1j	-6.64894	0.00996481	1.24e-05	3.43e-07	Yes	17.7351	0.133831	Trpv1-
Fndc4	-6.67739	0.00977025	0.000206107	8.1e-06	Yes	29.982	0.199299	Trpv1-
P2ry1	-6.69226	0.00967004	0.00140758	7.88e-05	Yes	104.512	0.59685	Trpv1-
Ccdc184	-6.69707	0.00963789	0.0138444	0.00135211	Yes	36.1804	0.131012	Trpv1-
Fntb	-6.70908	0.00955797	3.32e-05	1.05e-06	Yes	19.6576	0.136897	Trpv1-
Cpd	-6.71318	0.00953087	0.000538605	2.46e-05	Yes	40.0573	0.243355	Trpv1-
Ttc21b	-6.73406	0.00939391	8.42e-06	2.15e-07	Yes	16.1825	0.114992	Trpv1-
Lsg1	-6.79777	0.00898809	0.000574605	2.68e-05	Yes	47.5135	0.265337	Trpv1-
Scn5a	-6.82815	0.0088008	0.000617081	2.9e-05	Yes	27.0303	0.1458	Trpv1-
Gng4	-6.83554	0.00875582	5.34e-05	1.78e-06	Yes	14.5746	0.0894674	Trpv1-
Slc35f3	-6.84168	0.00871867	0.00153409	8.85e-05	Yes	42.2774	0.205754	Trpv1-
Rasa2	-6.91561	0.00828312	0.000138418	5.16e-06	Yes	39.0996	0.214334	Trpv1-
Ermp1	-6.96364	0.00801188	2.77e-05	8.65e-07	Yes	33.0918	0.186483	Trpv1-
Slc6a9	-7.01709	0.00772051	2.35e-05	7.15e-07	Yes	17.2278	0.0932107	Trpv1-
Zc3h4	-7.05594	0.00751536	0.000343786	1.46e-05	Yes	35.6638	0.162175	Trpv1-
Stx6	-7.08508	0.00736511	0.000325737	1.36e-05	Yes	70.6634	0.314168	Trpv1-
Cbx1	-7.13393	0.0071199	0.000556283	2.57e-05	Yes	20.3507	0.0822891	Trpv1-
Slc38a1	-7.16457	0.00697028	9.3e-05	3.32e-06	Yes	20.9185	0.0933955	Trpv1-
Alg3	-7.42345	0.0058253	0.00237465	0.000148826	Yes	25.0695	0.0598914	Trpv1-
Ilf3	-7.5803	0.00522519	1.06e-05	2.86e-07	Yes	40.1012	0.136897	Trpv1-
Aebp2	-7.63435	0.00503307	0.000884912	4.41e-05	Yes	13.3079	0.0299457	Trpv1-
Per1	-7.65422	0.0049642	6.37e-05	2.18e-06	Yes	24.5179	0.0709978	Trpv1-
Prmt6	-7.66262	0.00493538	5.4e-05	1.81e-06	Yes	28.2786	0.0821659	Trpv1-
Plcd4	-7.6801	0.00487596	3.7e-05	1.19e-06	Yes	21.4738	0.0627104	Trpv1-
Cald1	-7.75915	0.00461598	5.42e-05	1.82e-06	Yes	38.0625	0.100944	Trpv1-
Ebf3	-7.76447	0.00459899	2.39e-06	4.97e-08	Yes	22.8617	0.0703817	Trpv1-
Slc25a20	-7.80306	0.00447759	2.71e-05	8.41e-07	Yes	30.9168	0.0821042	Trpv1-
Sfswap	-7.87404	0.00426264	1.39e-05	3.88e-07	Yes	18.6244	0.047984	Trpv1-
Ina	-7.914	0.0041462	0.000535486	2.44e-05	Yes	16.5829	0.0294528	Trpv1-
Trp53	-7.92645	0.00411055	1.32e-06	2.49e-08	Yes	35.1492	0.0960913	Trpv1-
Rrs1	-7.93351	0.00409049	6.58e-06	1.59e-07	Yes	36.3314	0.0924713	Trpv1-
Ppm1e	-7.96928	0.00399032	1.15e-06	2.1e-08	Yes	16.9309	0.0447337	Trpv1-
Zfp800	-7.98806	0.00393871	2.97e-06	6.45e-08	Yes	16.2482	0.0406208	Trpv1-
Orc5	-8.04292	0.00379176	2.73e-05	8.51e-07	Yes	24.4581	0.051604	Trpv1-
Dis3l2	-8.10911	0.00362172	1.38e-06	2.62e-08	Yes	40.0032	0.0930874	Trpv1-
Sptbn4	-8.12843	0.00357353	2.11e-05	6.29e-07	Yes	33.4972	0.066392	Trpv1-
Gpkow	-8.15311	0.00351294	1.04e-05	2.77e-07	Yes	53.3561	0.108307	Trpv1-
Pstk	-8.19037	0.00342337	2.1e-06	4.26e-08	Yes	55.5221	0.118181	Trpv1-
Dzip1	-8.21764	0.00335926	0.000307056	1.28e-05	Yes	24.1253	0.0331344	Trpv1-
Ppan	-8.25661	0.00326973	4.13e-07	6.17e-09	Yes	19.164	0.0408673	Trpv1-
Kbtbd7	-8.27226	0.00323445	8.96e-06	2.31e-07	Yes	30.6506	0.056025	Trpv1-
Kank4	-8.29851	0.00317613	2.09e-06	4.22e-08	Yes	24.9266	0.047984	Trpv1-
Tcerg1l	-8.33225	0.00310272	1.81e-07	2.33e-09	Yes	14.4791	0.0296376	Trpv1-
Rnf113a2	-8.36101	0.00304148	1.62e-05	4.64e-07	Yes	37.0857	0.0598298	Trpv1-
Pcx	-8.47725	0.00280603	4.01e-07	5.96e-09	Yes	44.3957	0.078361	Trpv1-
Cpne6	-8.49093	0.00277955	2.6e-08	2.11e-10	Yes	126.924	0.242015	Trpv1-
Prkg2	-8.49557	0.00277063	1.71e-08	1.06e-10	Yes	38.5967	0.0741865	Trpv1-
Nudt5	-8.50772	0.0027474	1.53e-07	1.87e-09	Yes	43.6486	0.0776217	Trpv1-
Zfp788	-8.52962	0.00270601	1.06e-06	1.86e-08	Yes	32.3343	0.0522202	Trpv1-
Apba3	-8.53431	0.00269723	9.04e-07	1.5e-08	Yes	22.8513	0.0369392	Trpv1-
Shprh	-8.53682	0.00269254	1.71e-07	2.16e-09	Yes	13.0284	0.0223361	Trpv1-
Tnik	-8.53779	0.00269072	1.47e-07	1.77e-09	Yes	36.5378	0.0633882	Trpv1-
Oard1	-8.58544	0.00260331	7.19e-06	1.77e-07	Yes	24.5334	0.0336273	Trpv1-
Piezo2	-8.59574	0.00258478	1.45e-07	1.75e-09	Yes	13.5743	0.0222128	Trpv1-
Lypd1	-8.62175	0.0025386	3.23e-07	4.56e-09	Yes	50.014	0.078361	Trpv1-
Tbx2	-8.64156	0.00250397	5.35e-05	1.78e-06	Yes	17.4763	0.0187161	Trpv1-
Maml2	-8.66677	0.0024606	2.28e-06	4.69e-08	Yes	19.0393	0.0258328	Trpv1-
G6pdx	-8.67074	0.00245385	3.41e-08	3.06e-10	Yes	39.038	0.0632033	Trpv1-
Vash2	-8.67129	0.00245291	0.000122955	4.49e-06	Yes	24.1041	0.0224593	Trpv1-
Nrxn3	-8.68487	0.00242992	9.56e-09	5.35e-11	Yes	62.4254	0.103886	Trpv1-
Sirt7	-8.68954	0.00242207	3.98e-07	5.85e-09	Yes	48.4872	0.0708746	Trpv1-
Tyro3	-8.76092	0.00230515	2.6e-08	2.05e-10	Yes	34.4184	0.0520353	Trpv1-
Kifc2	-8.76874	0.0022927	3.24e-08	2.83e-10	Yes	54.9146	0.081981	Trpv1-
Mpp6	-8.7735	0.00228515	9.57e-07	1.62e-08	Yes	17.2076	0.0221512	Trpv1-
Zfyve28	-8.79729	0.00224777	1.98e-08	1.35e-10	Yes	37.5193	0.0555321	Trpv1-
Slc39a13	-8.8093	0.00222913	2.6e-08	2.04e-10	Yes	17.9856	0.025956	Trpv1-
Dusp28	-8.85634	0.00215763	2.83e-07	3.95e-09	Yes	81.8396	0.104564	Trpv1-
Setd1a	-8.86333	0.0021472	2.69e-05	8.31e-07	Yes	20.2911	0.018408	Trpv1-
Gtf2ird2	-8.90641	0.00208403	2.52e-08	1.91e-10	Yes	19.5654	0.0260177	Trpv1-
Zdhhc24	-8.91016	0.00207862	2.4e-08	1.79e-10	Yes	39.0816	0.0521585	Trpv1-
Twf2	-8.92163	0.00206215	3.95e-09	1.53e-11	Yes	47.8485	0.0668233	Trpv1-
Sec24b	-8.95528	0.00201462	6.89e-09	3.45e-11	Yes	77.5723	0.103701	Trpv1-
Olfm2	-8.98351	0.00197558	3.25e-07	4.61e-09	Yes	16.5704	0.0184696	Trpv1-
Polr1e	-9.02061	0.00192542	1.42e-08	8.6e-11	Yes	27.0619	0.0333192	Trpv1-
Dock4	-9.03365	0.0019081	2.36e-08	1.75e-10	Yes	46.5676	0.0559018	Trpv1-
Thsd1	-9.03484	0.00190653	4.9e-07	7.5e-09	Yes	31.6203	0.033196	Trpv1-
Pdlim1	-9.03636	0.00190452	7.11e-09	3.66e-11	Yes	23.9772	0.0296993	Trpv1-
Cacng5	-9.04216	0.00189687	1.17e-07	1.36e-09	Yes	29.8366	0.0332576	Trpv1-
Rfwd3	-9.04589	0.00189197	1.62e-07	2.01e-09	Yes	17.1242	0.0186545	Trpv1-
Sdsl	-9.04954	0.0018872	7.85e-08	8.44e-10	Yes	23.1634	0.0260177	Trpv1-
Nudcd1	-9.05555	0.00187934	2.71e-08	2.25e-10	Yes	41.1397	0.0480456	Trpv1-
BC022687	-9.05726	0.00187712	2.59e-07	3.55e-09	Yes	17.5481	0.0184696	Trpv1-
Kcnk4	-9.10599	0.00181478	5.07e-08	5.07e-10	Yes	33.9347	0.0369392	Trpv1-
Ptpn5	-9.23444	0.00166019	4.16e-08	3.88e-10	Yes	19.0797	0.0185312	Trpv1-
Sh2d4a	-9.26493	0.00162547	1.79e-08	1.18e-10	Yes	30.0014	0.029576	Trpv1-
Bnip2	-9.27187	0.00161766	3.01e-09	1.12e-11	Yes	35.587	0.0370625	Trpv1-
Gimap6	-9.3426	0.00154028	6.27e-06	1.49e-07	Yes	17.904	0.0112296	Trpv1-
Cstf2	-9.34346	0.00153936	4.2e-09	1.75e-11	Yes	30.6322	0.0296376	Trpv1-
Spsb1	-9.35031	0.00153206	2.81e-07	3.9e-09	Yes	41.2651	0.033196	Trpv1-
L3mbtl2	-9.41109	0.00146885	1.8e-07	2.31e-09	Yes	38.4077	0.0298841	Trpv1-
Pcnxl2	-9.41142	0.00146852	5.31e-08	5.39e-10	Yes	27.2561	0.0223977	Trpv1-
4931429I11Rik	-9.44128	0.00143844	6.49e-09	3.1e-11	Yes	29.7204	0.0260177	Trpv1-
Hcn1	-9.45652	0.00142333	4.53e-06	1.03e-07	Yes	25.5015	0.0147264	Trpv1-
Crim1	-9.46161	0.00141831	4.34e-08	4.14e-10	Yes	23.608	0.0186545	Trpv1-
Chd1l	-9.47722	0.00140305	6.17e-09	2.86e-11	Yes	26.3151	0.0223361	Trpv1-
Zbtb40	-9.48121	0.00139918	2.6e-08	2.13e-10	Yes	18.8497	0.0149112	Trpv1-
Gba2	-9.49521	0.00138566	2.66e-06	5.61e-08	Yes	19.3872	0.0112296	Trpv1-
Hivep3	-9.5166	0.00136527	2.5e-08	1.88e-10	Yes	24.0171	0.0185312	Trpv1-
P4ha2	-9.54553	0.00133816	5.02e-08	4.99e-10	Yes	76.1887	0.056025	Trpv1-
Zfp36l2	-9.55051	0.00133355	5.19e-06	1.2e-07	Yes	22.0241	0.0112296	Trpv1-
Rab31	-9.55151	0.00133263	5.31e-08	5.43e-10	Yes	25.8367	0.0185928	Trpv1-
Nrg1	-9.58523	0.00130184	4.38e-08	4.24e-10	Yes	26.4709	0.0186545	Trpv1-
Tmem56	-9.60293	0.00128596	3.38e-10	5.55e-13	Yes	57.5904	0.0482305	Trpv1-
Asb6	-9.6231	0.00126812	1.59e-09	4.75e-12	Yes	28.5061	0.0222744	Trpv1-
Mafk	-9.67345	0.00122462	1.5e-08	9.17e-11	Yes	32.2946	0.0222128	Trpv1-
Jazf1	-9.68485	0.00121498	1.38e-08	8.16e-11	Yes	27.2673	0.0185928	Trpv1-
Thnsl1	-9.69335	0.00120784	5.29e-09	2.38e-11	Yes	47.3753	0.0335657	Trpv1-
Rrp36	-9.6961	0.00120555	4.2e-09	1.72e-11	Yes	31.3304	0.0222128	Trpv1-
Kcna1	-9.70124	0.00120126	1.32e-09	3.64e-12	Yes	50.1729	0.0370625	Trpv1-
Atp11b	-9.70293	0.00119985	7.81e-08	8.33e-10	Yes	54.2901	0.0336273	Trpv1-
Dbh	-9.71058	0.00119351	4.73e-06	1.08e-07	Yes	42.0829	0.018408	Trpv1-
Zbtb25	-9.74234	0.00116752	3.24e-08	2.79e-10	Yes	12.3548	0.00742481	Trpv1-
Cntn4	-9.75922	0.00115394	3.33e-08	2.94e-10	Yes	48.7542	0.0298841	Trpv1-
Hs3st5	-9.76458	0.00114965	4.58e-09	1.95e-11	Yes	28.0204	0.0185928	Trpv1-
Minpp1	-9.76602	0.00114851	1.71e-08	1.1e-10	Yes	35.2605	0.0221512	Trpv1-
Dolpp1	-9.80465	0.00111817	2.35e-10	3.68e-13	Yes	62.6277	0.0445489	Trpv1-
Wdr54	-9.83352	0.00109601	6.55e-10	1.52e-12	Yes	44.1762	0.0296376	Trpv1-
Ankrd39	-9.8482	0.00108491	2.06e-08	1.51e-10	Yes	19.686	0.011168	Trpv1-
Dync2h1	-9.84872	0.00108452	4.04e-10	6.93e-13	Yes	87.9318	0.0595834	Trpv1-
Pold2	-9.85224	0.00108188	2.79e-08	2.36e-10	Yes	20.1135	0.011168	Trpv1-
Wdr33	-9.87235	0.00106691	4.11e-10	7.97e-13	Yes	61.7257	0.0407441	Trpv1-
Lect1	-9.88804	0.00105537	1.31e-06	2.44e-08	Yes	36.3476	0.0149729	Trpv1-
Cntn1	-9.93	0.00102512	4.82e-11	3.96e-14	Yes	133.382	0.089221	Trpv1-
Sst	-9.9538	0.00100834	7.86e-09	4.11e-11	Yes	27.3991	0.0149112	Trpv1-
Xrn2	-9.95704	0.00100608	1.05e-07	1.18e-09	Yes	54.8242	0.0260793	Trpv1-
Smurf2	-9.97192	0.000995754	1.85e-09	5.79e-12	Yes	45.4069	0.0260793	Trpv1-
Hey1	-9.98429	0.000987254	6.38e-08	6.59e-10	Yes	31.6195	0.0149112	Trpv1-
Arhgap24	-9.99258	0.000981595	1.71e-08	1.09e-10	Yes	15.0511	0.00742481	Trpv1-
Inpp5j	-10.0002	0.000976425	1.93e-09	6.51e-12	Yes	46.5326	0.025956	Trpv1-
Sv2b	-10.0022	0.000975085	2.6e-08	2.03e-10	Yes	30.4679	0.0149112	Trpv1-
Atp2b2	-10.0041	0.000973824	6.86e-10	1.64e-12	Yes	76.5543	0.044364	Trpv1-
Dhodh	-10.0242	0.000960331	5.19e-07	8.01e-09	Yes	10.5028	0.00374321	Trpv1-
Rasgrf2	-10.0258	0.000959281	1.06e-06	1.86e-08	Yes	21.2803	0.00748643	Trpv1-
Znrf2	-10.0264	0.000958856	3.24e-08	2.81e-10	Yes	23.8127	0.0111064	Trpv1-
Igf1	-10.0497	0.000943493	6.88e-07	1.1e-08	Yes	20.8889	0.00748643	Trpv1-
Gna12	-10.0505	0.000942989	2.06e-08	1.5e-10	Yes	54.5687	0.0261409	Trpv1-
Cdk5rap1	-10.0513	0.000942418	4.76e-07	7.25e-09	Yes	10.6398	0.0036816	Trpv1-
Arpin	-10.0594	0.000937191	5.74e-07	8.92e-09	Yes	20.7477	0.00748643	Trpv1-
Abca3	-10.0614	0.000935889	1.1e-06	1.96e-08	Yes	32.6647	0.0112296	Trpv1-
Edn3	-10.1016	0.000910178	8.3e-09	4.52e-11	Yes	23.8004	0.011168	Trpv1-
Rpp38	-10.1724	0.000866576	3.16e-09	1.2e-11	Yes	24.2471	0.011168	Trpv1-
Camk1g	-10.1862	0.000858312	6.49e-09	3.09e-11	Yes	25.3866	0.011168	Trpv1-
Git1	-10.1933	0.000854126	6.28e-11	6.17e-14	Yes	70.2423	0.0371241	Trpv1-
Unc13b	-10.1989	0.000850822	2.63e-09	9.43e-12	Yes	24.6411	0.011168	Trpv1-
Tmem101	-10.2349	0.000829827	1.93e-09	6.3e-12	Yes	33.0704	0.014788	Trpv1-
Rxra	-10.2499	0.00082123	8.01e-09	4.24e-11	Yes	18.474	0.00742481	Trpv1-
Prkd1	-10.2857	0.00080114	1.55e-09	4.5e-12	Yes	59.4371	0.025956	Trpv1-
Cabyr	-10.319	0.000782851	4.87e-09	2.15e-11	Yes	19.1951	0.00742481	Trpv1-
Cdkn2aip	-10.3241	0.000780089	4.11e-10	7.79e-13	Yes	33.8263	0.0148496	Trpv1-
Lclat1	-10.33	0.000776893	9.67e-09	5.48e-11	Yes	20.1526	0.00742481	Trpv1-
Gpr65	-10.3462	0.000768198	5.14e-11	4.6e-14	Yes	79.5967	0.0371241	Trpv1-
Penk	-10.3518	0.000765263	5.28e-10	1.1e-12	Yes	43.5896	0.0185928	Trpv1-
Ankrd34a	-10.4026	0.000738775	1.94e-07	2.53e-09	Yes	14.3411	0.0036816	Trpv1-
Zfp407	-10.4178	0.000731036	8.81e-09	4.87e-11	Yes	21.8117	0.00742481	Trpv1-
Zfp574	-10.4519	0.000713954	6.83e-09	3.36e-11	Yes	32.7139	0.011168	Trpv1-
Ahr	-10.4543	0.000712777	1.71e-08	1.07e-10	Yes	34.5617	0.011168	Trpv1-
Axl	-10.5063	0.000687504	7.67e-10	1.89e-12	Yes	30.8669	0.0111064	Trpv1-
Esrrg	-10.5469	0.00066843	7.08e-08	7.5e-10	Yes	29.0174	0.00748643	Trpv1-
Med20	-10.5476	0.000668141	1.93e-09	6.61e-12	Yes	22.7594	0.00742481	Trpv1-
Tmem231	-10.5481	0.0006679	1.27e-07	1.49e-09	Yes	16.1297	0.0036816	Trpv1-
Zfp367	-10.5713	0.000657258	9.16e-08	1.02e-09	Yes	16.0633	0.0036816	Trpv1-
Fbxo16	-10.5845	0.00065123	9.16e-08	1.01e-09	Yes	16.2918	0.0036816	Trpv1-
Dopey1	-10.6003	0.000644145	1.72e-09	5.26e-12	Yes	23.7142	0.00742481	Trpv1-
Chsy1	-10.6278	0.000631986	1.05e-10	1.33e-13	Yes	42.3021	0.0148496	Trpv1-
Tia1	-10.6435	0.000625157	1.53e-09	4.34e-12	Yes	24.5192	0.00742481	Trpv1-
Vsnl1	-10.6705	0.000613565	1.09e-07	1.24e-09	Yes	50.3827	0.0112296	Trpv1-
Mapk13	-10.6769	0.000610858	1.93e-09	6.64e-12	Yes	25.72	0.00742481	Trpv1-
Lrig2	-10.7203	0.000592761	2.73e-09	9.99e-12	Yes	27.2567	0.00742481	Trpv1-
Lmcd1	-10.7328	0.000587636	7.95e-08	8.67e-10	Yes	18.9297	0.0036816	Trpv1-
Kcnk1	-10.76	0.000576639	2.35e-10	3.19e-13	Yes	72.4921	0.0222744	Trpv1-
Tmem175	-10.7601	0.000576633	6.32e-10	1.41e-12	Yes	38.6077	0.0111064	Trpv1-
1810041L15Rik	-10.8403	0.000545429	2.35e-10	3.53e-13	Yes	39.8976	0.011168	Trpv1-
Zfyve16	-10.9021	0.000522574	1.09e-07	1.24e-09	Yes	43.918	0.0073632	Trpv1-
Gchfr	-10.9739	0.000497209	3.41e-08	3.07e-10	Yes	22.9729	0.00374321	Trpv1-
Cobll1	-11.003	0.000487275	5.28e-10	1.13e-12	Yes	32.7424	0.00742481	Trpv1-
Fgf14	-11.0607	0.000468157	1.99e-08	1.37e-10	Yes	23.5801	0.0036816	Trpv1-
Zbtb17	-11.2065	0.000423176	4.17e-08	3.92e-10	Yes	30.2036	0.0036816	Trpv1-
Csf1	-11.2963	0.000397633	3.63e-08	3.31e-10	Yes	33.3212	0.00374321	Trpv1-
Abhd13	-11.3399	0.000385778	6.94e-09	3.52e-11	Yes	54.0209	0.0073632	Trpv1-
Ntrk3	-12.244	0.000206154	4.38e-08	4.21e-10	Yes	22.0483	0	Trpv1-
Cdh10	-12.4274	0.000181537	2.6e-08	2.08e-10	Yes	26.0856	0	Trpv1-
Trmt10c	-12.7607	0.000144089	2.06e-08	1.48e-10	Yes	44.6468	0	Trpv1-
Plvap	12.0569	4260.68	1.37e-07	1.63e-09	No	0	16.3836
Trp53tg5	11.6352	3180.88	3.38e-07	4.81e-09	No	0	9.93554
Oplah	11.6342	3178.58	9.15e-07	1.53e-08	No	0	13.9587
Zfp3	11.6193	3146.04	3.93e-07	5.72e-09	No	0	10.0863
Tgfbr1	11.537	2971.63	7.85e-08	8.5e-10	No	0.00281284	37.3081
Ceacam10	11.5022	2900.7	2.33e-06	4.82e-08	No	0	16.5406
Opn3	11.2374	2414.38	6.77e-06	1.65e-07	No	0	15.9598
H2-M11	11.2084	2366.23	1.12e-07	1.28e-09	No	0.00277036	25.6449
Gm9899	11.1462	2266.39	3.51e-06	7.81e-08	No	0.00277036	50.6449
Igf2bp3	11.1169	2220.84	1.74e-06	3.42e-08	No	0	6.47214
Fgf16	10.839	1831.73	1.76e-06	3.51e-08	No	0.00277036	25.2934
2810002D19Rik	10.6936	1656.14	8.18e-09	4.39e-11	No	0.0055832	21.364
Rcn3	10.6848	1646.05	2.06e-07	2.71e-09	No	0.00835356	40.7498
Lig4	10.6283	1582.82	1.53e-07	1.87e-09	No	0.00281284	13.6223
Icam2	10.5348	1483.47	4.19e-07	6.28e-09	No	0.00554072	25.3143
Ifih1	10.5301	1478.71	2.08e-05	6.14e-07	No	0	5.41811
Pcdhga11	10.5218	1470.24	2.27e-05	6.87e-07	No	0	5.59343
Gcfc2	10.5165	1464.86	1.08e-05	2.92e-07	No	0	3.9842
Capn11	10.4297	1379.3	2.69e-05	8.34e-07	No	0	4.9623
C1ql2	10.3718	1325.03	2.89e-06	6.2e-08	No	0.00277036	14.7079
Armt1	10.3327	1289.56	5.05e-06	1.17e-07	No	0.0139792	68.7069
Ifit3	10.3243	1282.14	2.72e-06	5.78e-08	No	0.00277036	13.6923
Tnnt2	10.3067	1266.58	1.21e-06	2.26e-08	No	0.0055832	22.3135
Rtn4rl2	10.2984	1259.27	1.16e-06	2.14e-08	No	0.00277036	11.7074
Cxcl2	10.282	1245.03	2.44e-07	3.32e-09	No	0.00281284	9.73992
Prdm10	10.2669	1232.11	6.26e-07	9.9e-09	No	0.00281284	10.5225
Cep192	10.1735	1154.89	1.87e-08	1.25e-10	No	0.0055832	13.5202
Gm15972	10.1731	1154.54	4.92e-05	1.63e-06	No	0	3.79226
Vpreb3	10.1512	1137.16	0.00012515	4.58e-06	No	0	6.67647
Usp2	10.1067	1102.58	1.67e-05	4.82e-07	No	0.0055832	27.4724
Gpr160	10.0641	1070.49	7.2e-05	2.51e-06	No	0	3.63991
Tmem186	10.0626	1069.42	4.05e-08	3.75e-10	No	0.0111239	24.7988
Parp9	10.0448	1056.33	3.35e-08	2.97e-10	No	0.0055832	12.4258
Ctgf	9.94949	988.769	1.42e-06	2.71e-08	No	0.00281284	8.08341
Sox12	9.94165	983.411	2.06e-08	1.51e-10	No	0.0055832	10.9292
Szt2	9.90089	956.012	4.9e-06	1.13e-07	No	0.00843851	24.5409
Ypel1	9.87756	940.679	0.000343786	1.46e-05	No	0	8.343
Thbd	9.86101	929.948	2.17e-07	2.89e-09	No	0.0111239	22.6557
Ly6e	9.85089	923.451	9.19e-06	2.39e-07	No	0.00554072	17.1651
1110019D14Rik	9.81136	898.493	7.16e-05	2.49e-06	No	0	2.12803
Cep104	9.7611	867.729	0.000537556	2.45e-05	No	0	11.2593
Asxl3	9.7565	864.969	0.000385746	1.67e-05	No	0	6.05216
Zfp943	9.74911	860.549	0.000353533	1.5e-05	No	0.00277036	31.4836
Zswim3	9.7246	846.05	0.000104515	3.76e-06	No	0.00835356	37.855
Pyroxd2	9.71516	840.532	0.000542147	2.49e-05	No	0.00281284	52.3342
Samd4	9.7095	837.243	3.37e-05	1.07e-06	No	0.00831108	26.7741
Npy2r	9.70024	831.887	5.76e-06	1.34e-07	No	0.00554072	13.3381
Stxbp3	9.68075	820.722	0.000135115	5.03e-06	No	0	2.16837
Reep4	9.66481	811.703	1.76e-05	5.12e-07	No	0.0111239	29.4371
Klhl28	9.62127	787.574	0.000291718	1.2e-05	No	0.00277036	18.9833
Fbxo46	9.60714	779.895	0.000914054	4.62e-05	No	0	23.9968
Hspb3	9.60432	778.376	0.000906469	4.57e-05	No	0	21.8099
Coa4	9.60041	776.269	7.02e-05	2.43e-06	No	0.0055832	18.8585
Hnmt	9.59772	774.823	0.000904253	4.55e-05	No	0	19.785
Tmc4	9.59504	773.386	0.00074978	3.65e-05	No	0	9.68279
Oma1	9.57188	761.065	0.000920002	4.68e-05	No	0	16.8556
E230025N22Rik	9.5603	754.98	0.000920135	4.69e-05	No	0	15.1573
Fancd2	9.55001	749.618	2.66e-06	5.64e-08	No	0.00281284	5.54623
Lmbr1l	9.512	730.126	0.000552148	2.55e-05	No	0	3.9989
BC048644	9.51171	729.981	0.000183916	7.15e-06	No	0	1.77394
Lrrc6	9.50234	725.251	0.000432111	1.92e-05	No	0.00835356	51.5167
Moxd1	9.49977	723.961	0.000125737	4.63e-06	No	0.0055832	19.1414
Tyk2	9.4727	710.504	0.000680476	3.3e-05	No	0	4.61121
Nabp1	9.46054	704.543	1.01e-06	1.72e-08	No	0.0279585	41.7955
4932416H05Rik	9.45228	700.521	0.00104084	5.46e-05	No	0	10.1577
C2cd4b	9.44433	696.667	0.00079472	3.91e-05	No	0	5.1435
Pabpc1l	9.44069	694.911	0.00106357	5.59e-05	No	0	9.99426
Kcne3	9.40651	678.644	0.000942513	4.87e-05	No	0.00277036	36.3876
Ephx2	9.40547	678.153	0.000333163	1.4e-05	No	0.0167921	68.5978
4930432K21Rik	9.37677	664.799	0.000512838	2.31e-05	No	0.00835356	42.9902
Abcb10	9.36293	658.45	7.09e-06	1.74e-07	No	0.00835356	13.8401
Socs6	9.35486	654.775	0.000529269	2.4e-05	No	0.00835356	41.9164
Foxm1	9.34935	652.281	0.000556283	2.58e-05	No	0.00277036	16.0167
Fsd2	9.33735	646.878	0.000102726	3.68e-06	No	0.0112089	27.4411
Ddx20	9.32963	643.428	0.000884912	4.43e-05	No	0.00281284	24.1
Dcxr	9.27305	618.678	0.000339605	1.43e-05	No	0.00281284	10.2952
Lrrc8b	9.26778	616.425	0.000760429	3.72e-05	No	0.00277036	16.8768
Ing4	9.26732	616.228	0.000231804	9.27e-06	No	0.0111239	31.1127
Hpcal4	9.24927	608.566	0.000828776	4.11e-05	No	0.00835356	46.8889
BC051019	9.22731	599.373	0.00184779	0.000110168	No	0	19.1877
H2-Aa	9.22728	599.36	0.00184779	0.000110021	No	0	19.008
Rnf17	9.22691	599.209	0.0013811	7.7e-05	No	0.00277036	34.2391
Gm7325	9.21846	595.709	0.00192322	0.000115693	No	0	23.8255
Zfp13	9.21217	593.115	0.0010735	5.67e-05	No	0	3.34981
Cyp4f14	9.20368	589.635	0.00140758	7.88e-05	No	0.00277036	31.8771
Rgs22	9.19925	587.829	0.00183796	0.000109019	No	0	12.6353
Adnp2	9.19555	586.324	0.00141682	7.94e-05	No	0.00277036	31.1284
Mob1a	9.19459	585.934	0.00101075	5.29e-05	No	0.00281284	18.7617
B430319G15Rik	9.19186	584.823	0.00205447	0.000126153	No	0	31.0102
Gm595	9.18782	583.189	0.00186021	0.00011131	No	0	12.2814
Eno4	9.17056	576.255	0.00119866	6.51e-05	No	0	3.39479
Cilp	9.16436	573.782	0.00189138	0.000113599	No	0	10.5736
Rcn1	9.15487	570.022	0.000164219	6.24e-06	No	0.0166646	35.0995
2810408I11Rik	9.15359	569.514	0.00192417	0.000115999	No	0	10.3724
Tsks	9.15124	568.589	0.00192542	0.000116361	No	0	10.2713
Gm10640	9.139	563.785	0.00195522	0.000118308	No	0	9.78096
Gm3002	9.12599	558.723	1.43e-05	4.01e-07	No	0.00831108	11.5285
A330076H08Rik	9.12345	557.742	0.00197427	0.000120197	No	0	9.03839
Setd4	9.12088	556.749	0.00129589	7.14e-05	No	0	3.15896
Klhl1	9.10561	550.887	0.00202762	0.000124051	No	0	8.68045
Fbxl21	9.10024	548.841	0.00202979	0.000124335	No	0	8.36834
Ccl5	9.09461	546.702	0.00204433	0.000125378	No	0	8.22107
Cdh15	9.09407	546.497	0.000664944	3.18e-05	No	0.0055832	19.1665
Igfbp7	9.0928	546.015	0.00128229	7.04e-05	No	0.00277036	17.9738
Plcd3	9.07323	538.661	0.000929809	4.77e-05	No	0.0055832	23.0726
Kcnab3	9.05027	530.155	0.00216979	0.000134095	No	0	7.21968
Peli3	9.04056	526.6	0.00106474	5.62e-05	No	0.00839603	34.868
Gm4432	8.99527	510.324	0.00235666	0.000146819	No	0	6.34094
Ptchd3	8.98739	507.545	0.00237185	0.000147968	No	0	6.13729
Marveld1	8.98123	505.383	0.000680212	3.28e-05	No	0.0166646	44.3978
Rab29	8.97551	503.383	0.00146473	8.34e-05	No	0	2.27566
2810047C21Rik1	8.97447	503.018	0.00240429	0.000151042	No	0	5.94953
Arhgap18	8.97056	501.658	0.000553722	2.56e-05	No	0.0055832	13.913
Gm27162	8.9595	497.825	0.00058083	2.72e-05	No	0	1.02425
Fuz	8.95889	497.616	0.000980807	5.11e-05	No	0.0112089	35.916
Hdac10	8.95606	496.642	0.00245802	0.000156251	No	0	5.76823
Ube2cbp	8.95365	495.813	0.00249169	0.00015882	No	0.00277036	36.5637
Hhla1	8.94869	494.109	1.34e-05	3.73e-07	No	0.00281284	3.41172
Dbp	8.94494	492.827	0.00249169	0.000158949	No	0	5.61102
Ifi204	8.94259	492.027	0.00249818	0.000159549	No	0	5.58107
Cfap43	8.93739	490.257	0.00110218	5.85e-05	No	0	1.5071
Lax1	8.93148	488.251	0.00253055	0.000162431	No	0	5.44257
1810024B03Rik	8.91838	483.838	0.000641916	3.05e-05	No	0	0.991983
Kcnmb2	8.91654	483.223	0.00112956	6.04e-05	No	0.0055832	18.7357
Gpr1	8.90536	479.492	0.000919124	4.66e-05	No	0.0111664	30.6156
Zfp719	8.89763	476.929	0.00255818	0.000164718	No	0.00277036	28.5914
Dnajc14	8.88929	474.178	0.000191049	7.45e-06	No	0.0363545	54.7709
Fndc1	8.88488	472.733	0.00262668	0.000170304	No	0.00281284	29.0585
Evpl	8.88005	471.153	0.00261947	0.000169641	No	0.00281284	28.0575
2900079G21Rik	8.86387	465.898	0.00237185	0.000148274	No	0	3.14789
Toporsos	8.85338	462.522	0.0024111	0.000151649	No	0	3.11797
Samd15	8.82379	453.133	0.00140758	7.88e-05	No	0.00281284	9.7283
Nup37	8.82108	452.284	0.00250888	0.00016042	No	0	2.9645
Aaas	8.78558	441.29	0.00145422	8.24e-05	No	0.00277036	9.07699
Ccdc88b	8.7761	438.399	0.00145317	8.22e-05	No	0.00835356	24.1736
4932415M13Rik	8.75328	431.52	0.000919124	4.67e-05	No	0	0.860785
Pole	8.74379	428.689	0.00317464	0.000220754	No	0	3.72069
Saal1	8.73047	424.751	0.00159763	9.3e-05	No	0.0139368	38.5363
Serpina1e	8.71752	420.954	0.000906578	4.58e-05	No	0.0055832	11.2107
Scarb1	8.7156	420.396	0.00079472	3.91e-05	No	0.0167071	30.1527
4930459L07Rik	8.70273	416.661	0.00307805	0.000208296	No	0.00281284	17.8289
Hsf5	8.69259	413.741	0.00298417	0.000199852	No	0	2.4263
Gpat2	8.6855	411.715	0.00309838	0.000211047	No	0.00281284	16.9649
Slc26a3	8.6835	411.145	0.0031129	0.000213209	No	0.00281284	17.0952
Oxtr	8.67684	409.25	0.00242382	0.000153173	No	0.00281284	11.2437
Tmem173	8.65773	403.864	3.14e-05	9.86e-07	No	0.00281284	2.72461
Rrp8	8.6498	401.652	0.000445478	1.99e-05	No	0.0139368	19.0017
Brf2	8.64567	400.502	0.000884912	4.43e-05	No	0.0167921	28.2197
Gtpbp1	8.64514	400.355	0.00117664	6.37e-05	No	0.0055832	11.2658
4930452B06Rik	8.64327	399.837	6.77e-06	1.64e-07	No	0.00835356	6.55602
Ankrd2	8.6375	398.242	0.00320342	0.000223472	No	0.00277036	15.1263
Eva1c	8.62539	394.913	1.24e-05	3.42e-07	No	0.0416404	32.856
Slc25a34	8.62133	393.803	0.00256015	0.000165036	No	0.00277036	10.1889
Ccnyl1	8.58964	385.248	0.000536296	2.44e-05	No	0.00835356	11.1915
Ncapd2	8.57421	381.15	0.00473151	0.000366081	No	0.00554072	59.6383
Dancr	8.55529	376.182	0.00268262	0.000175132	No	0	1.28905
Slc35g3	8.53134	369.989	0.00278784	0.000183041	No	0	1.25224
Iqcg	8.52526	368.433	0.00309838	0.00021133	No	0	1.42141
Mettl18	8.48717	358.833	0.00129671	7.15e-05	No	0.00835356	13.1385
Gfm2	8.46022	352.191	1.2e-05	3.29e-07	No	0.0139792	9.45552
Rab11fip4	8.45713	351.44	0.00199423	0.00012171	No	0.0055832	10.7018
Arpp21	8.44594	348.724	0.00513261	0.000403867	No	0.00554072	34.5872
Lims2	8.44098	347.527	0.00116986	6.3e-05	No	0.0138943	19.0822
Zfp27	8.43931	347.126	0.00253055	0.000162561	No	0.0280859	57.4552
Fam60a	8.43804	346.82	0.00112326	5.98e-05	No	0.0055832	7.81184
2900076A07Rik	8.42025	342.57	0.0039834	0.000295716	No	0.00277036	10.2077
Cadps2	8.40741	339.534	0.000884912	4.42e-05	No	0.0110814	13.1649
Tvp23b	8.39599	336.856	0.00252737	0.000161791	No	0.0112089	21.3717
Eqtn	8.39504	336.634	0.0020132	0.000123018	No	0	0.662842
Gm20815	8.38567	334.456	0.00508894	0.00039943	No	0	2.04703
9130019P16Rik	8.37486	331.959	0.00514693	0.00040667	No	0	2.0139
Zfp961	8.35348	327.075	0.00264867	0.000171928	No	0.0111239	20.1497
Cnga4	8.34824	325.89	0.00430724	0.00032522	No	0.00277036	9.08098
Sdc1	8.34444	325.033	8.7e-07	1.43e-08	No	0.0167071	8.74396
Edaradd	8.34026	324.092	0.00440845	0.000337138	No	0.00562567	17.3534
Ak4	8.33742	323.455	0.000543993	2.5e-05	No	0.0138518	13.1141
Cacnb2	8.33587	323.106	0.00100365	5.24e-05	No	0.00831108	9.42091
4931440P22Rik	8.33096	322.009	0.00249169	0.000158634	No	0.00839603	14.1006
Pde10a	8.32393	320.443	0.000891999	4.48e-05	No	0.0111239	11.7866
Ezh2	8.31659	318.818	0.00442646	0.000339176	No	0.00277036	8.63928
Tmem241	8.29191	313.41	0.00584973	0.000472674	No	0.00554072	22.9843
Cyp2j9	8.28824	312.615	0.00207104	0.000127325	No	0.0140217	19.3544
Akr1b8	8.2329	300.85	0.00783585	0.000687529	No	0.0055832	41.7935
Cyp4b1	8.21943	298.053	0.00283688	0.000187531	No	0	0.573559
Rasgrp4	8.21744	297.643	0.00630457	0.000517894	No	0.00554072	19.8352
Myh3	8.21455	297.049	0.00392328	0.00028991	No	0.00281284	5.83546
Shroom1	8.19786	293.63	0.000360662	1.54e-05	No	0.00554072	4.22145
1700001L19Rik	8.14945	283.941	0.00288555	0.000191394	No	0.0055832	7.50684
Zfp420	8.14863	283.78	0.00674883	0.000564459	No	0.00562567	17.7196
BC053393	8.09071	272.613	0.00755145	0.000650744	No	0	1.34016
Filip1	8.08766	272.037	1.5e-06	2.9e-08	No	0.0251031	10.673
Fbxo47	8.08728	271.965	0.00391716	0.000288461	No	0.00277036	4.36815
Rfc4	8.06972	268.674	0.00257293	0.000166051	No	0.00835356	9.05471
Adrbk2	8.06536	267.865	0.000222631	8.88e-06	No	0.0139368	8.26445
Tprn	8.0607	267.002	0.000431788	1.91e-05	No	0.0111664	7.27465
Vhl	8.02704	260.844	0.00724738	0.000618052	No	0.0110814	25.2777
Crabp2	8.02448	260.381	0.00612457	0.000501737	No	0.00281284	5.70654
Sp8	8.02231	259.989	0.0042495	0.00031991	No	0	0.513529
Acad8	8.01546	258.759	0.00305726	0.000206433	No	0.0615851	63.9226
Zfp783	8.00918	257.634	0.0076174	0.000660406	No	0.00554072	13.4563
Dlx2	7.99337	254.826	0.00436912	0.000331522	No	0.00281284	3.96388
Ptpn22	7.98872	254.005	0.00640048	0.00052625	No	0.00277036	5.36771
St6galnac5	7.98844	253.956	0.00778017	0.000680903	No	0.00554072	13.0862
Adcy5	7.97508	251.615	0.00295848	0.000197335	No	0.0417253	39.9922
Tor3a	7.96941	250.629	0.00350869	0.000251643	No	0.0055832	6.17624
C030023E24Rik	7.94563	246.532	0.00671443	0.000560978	No	0.00281284	5.1506
Cgn	7.94195	245.904	0.0077867	0.000682055	No	0.00843851	16.8987
Tmem170	7.93695	245.054	0.00919628	0.00083706	No	0	1.08982
Tbl1x	7.93331	244.435	1.56e-05	4.41e-07	No	0.0336691	13.8826
C530044C16Rik	7.92688	243.348	0.00158195	9.17e-05	No	0.0055832	4.20114
Trps1	7.92229	242.575	0.00296147	0.000197756	No	0.00843851	7.69627
Gm10767	7.90937	240.412	0.00178054	0.00010548	No	0.0279585	20.2988
Rasl11a	7.90741	240.087	0.00409841	0.000306701	No	0.00554072	6.01623
Ccl1	7.89448	237.944	0.0070628	0.000597568	No	0.00277036	4.73136
Jph2	7.87251	234.349	0.00722415	0.000615533	No	0.00277036	4.5966
Fpgt	7.86095	232.479	0.00392328	0.000290375	No	0.0759041	69.9101
Eri1	7.85279	231.167	0.0023176	0.000144212	No	0.0112089	8.29501
Arsg	7.8372	228.683	0.0119162	0.00112556	No	0.00839603	24.2298
Pik3r2	7.82465	226.701	0.000653225	3.11e-05	No	0.0336691	17.6192
Sstr2	7.81397	225.03	0.00770608	0.000670969	No	0	0.549051
Glipr1l2	7.80776	224.063	0.00434985	0.000329411	No	0.00554072	5.22474
Vill	7.80301	223.326	0.00773741	0.000676006	No	0.00277036	4.19982
Gm2011	7.80245	223.24	0.00675051	0.000565103	No	0	0.457566
Zfp740	7.7806	219.884	0.00477025	0.000369789	No	0.0360996	32.3651
Lor	7.77786	219.467	0.0124638	0.0011893	No	0.0111664	27.5457
Eif2ak4	7.77724	219.373	0.00301409	0.000203068	No	0.0111239	8.15247
B3gnt4	7.76147	216.987	0.0120024	0.00113728	No	0.0055832	12.4686
Peli2	7.75534	216.068	0.00818514	0.000723673	No	0	0.501252
1700001C19Rik	7.72869	212.113	3.87e-06	8.73e-08	No	0.0222478	7.16582
Plch2	7.72296	211.273	0.0124638	0.00119024	No	0.0055832	11.6564
Tmem119	7.72271	211.235	0.00845567	0.000757055	No	0.00281284	3.85171
Fancl	7.71555	210.19	0.0124992	0.00119555	No	0.0055832	11.435
Pask	7.70258	208.309	0.0135672	0.001322	No	0.0112513	24.8509
Setd6	7.69408	207.085	0.00584465	0.000471828	No	0.027916	24.1549
Abca4	7.68273	205.462	0.0137711	0.00134392	No	0.0110814	23.3576
Rph3al	7.66378	202.781	0.0139792	0.0013684	No	0.00839603	17.1926
Plcd1	7.66114	202.411	0.00665385	0.000552046	No	0.0252306	22.2701
Cd59b	7.65304	201.277	0.00914879	0.000831398	No	0.00281284	3.52979
Slc22a5	7.62922	197.981	0.00438096	0.000334382	No	0.00281284	2.10637
Mir7666	7.62897	197.947	0.0140571	0.00137707	No	0	0.736382
Grwd1	7.62157	196.935	4.91e-05	1.62e-06	No	0.0138943	4.62691
Rbl2	7.59648	193.538	0.00972889	0.000896454	No	0.00281284	3.29022
Slain1	7.59151	192.873	0.000507482	2.28e-05	No	0.0393372	15.3585
Il6	7.57121	190.178	0.00833496	0.000741571	No	0	0.319082
Nfkbie	7.57028	190.055	0.0152704	0.00152442	No	0.00839603	14.6023
Gp1bb	7.55653	188.253	0.01547	0.00154896	No	0.00839603	14.2691
Inip	7.55243	187.719	0.000158043	5.98e-06	No	0.0889914	29.7052
BC023829	7.54755	187.085	0.00794909	0.000700431	No	0.0166222	13.6047
Serpinb6c	7.53459	185.412	0.00608299	0.000496969	No	0.00281284	2.10712
Mylip	7.5164	183.089	0.000972845	5.06e-05	No	0.0418527	16.5335
Ints6	7.50859	182.1	0.00271102	0.00017739	No	0.0391248	18.8618
St3gal1	7.46151	176.254	0.00378296	0.000276885	No	0.0672957	33.7504
Dnah8	7.45385	175.32	0.00792648	0.000697847	No	0.00277036	2.11342
Bcl2l15	7.44781	174.588	0.0147749	0.00146062	No	0	0.430223
Slc8a1	7.44725	174.52	0.00460121	0.000353939	No	0.106293	55.7991
Cldn9	7.44708	174.499	0.000952824	4.93e-05	No	0.0111664	4.14015
Lsm10	7.43235	172.727	0.00018037	7e-06	No	0.10382	31.1698
Mageh1	7.42929	172.361	0.00817769	0.000722405	No	0.00277036	2.0582
Dnah10	7.42091	171.363	0.0152694	0.00152318	No	0	0.416267
Chpt1	7.39456	168.261	0.00440414	0.00033648	No	0.0392947	19.0016
Fbxo41	7.38537	167.193	0.0111396	0.00104389	No	0.00831108	6.41727
Dnmt3l	7.3677	165.158	0.0120686	0.00114536	No	0.0337115	25.7933
A530050N04Rik	7.36055	164.341	7.85e-06	1.97e-07	No	0.0391248	9.35309
Erf	7.35948	164.219	0.0015114	8.68e-05	No	0.0477757	17.0284
Eme2	7.35571	163.79	0.0143487	0.00141207	No	0.0112513	9.94928
Stk4	7.35485	163.693	0.000139827	5.23e-06	No	0.0471811	12.9457
Cyp4f13	7.34615	162.709	0.0119855	0.00113479	No	0.0138518	10.2559
Nudcd2	7.33199	161.12	0.00143159	8.06e-05	No	0.213573	72.8254
Tjp2	7.33088	160.996	0.0210135	0.00221063	No	0	0.516502
Pnma3	7.29949	157.531	0.00569894	0.000458789	No	0.047351	21.875
Prodh	7.29492	157.033	0.00788495	0.000693015	No	0.00554072	3.06358
Lox	7.29457	156.995	0.0138895	0.00135755	No	0.0140642	10.5405
Gbp3	7.23322	150.459	0.00700752	0.000591323	No	0.00281284	1.40321
Srd5a1	7.22069	149.157	0.00122774	6.7e-05	No	0.0831533	24.6122
Mutyh	7.21485	148.555	0.00514693	0.000406649	No	0.00835356	3.42479
Rasa4	7.19773	146.803	0.0220455	0.00234305	No	0.00835356	8.17683
Efcab1	7.19639	146.666	0.0088494	0.000799569	No	0.0387851	18.5323
Tex30	7.17154	144.161	0.0185227	0.00191272	No	0.0618399	45.1057
Fam150b	7.16826	143.834	0.00267289	0.000173898	No	0.0776975	24.6861
Gm20871	7.16666	143.674	0.017087	0.00173892	No	0	0.234529
Tm6sf1	7.16513	143.522	0.0245715	0.00266926	No	0.0223328	22.6914
2700099C18Rik	7.16312	143.322	0.0397127	0.00481689	No	0	4.02031
Derl3	7.16295	143.305	0.0397127	0.00482681	No	0	4.14548
Tstd2	7.16289	143.299	0.0397127	0.00480742	No	0	3.86936
Eln	7.16238	143.248	0.0397127	0.00484062	No	0	4.29275
Krt27	7.16232	143.243	0.0397127	0.00484174	No	0	4.30379
2810454H06Rik	7.16161	143.172	0.0397127	0.00485398	No	0	4.41792
Gm20751	7.15955	142.968	0.0397127	0.00479835	No	0	3.47175
Prx	7.15841	142.855	0.039775	0.00489657	No	0	4.75663
Zmynd15	7.15737	142.753	0.0397127	0.00480157	No	0	3.33921
F5	7.15681	142.697	0.0397127	0.0048705	No	0	4.11379
Fancf	7.15671	142.687	0.0397127	0.00487408	No	0	4.15497
Platr14	7.15669	142.685	0.0397922	0.0049165	No	0	4.89653
Prl5a1	7.15666	142.682	0.0397127	0.00480312	No	0	3.30239
Rab7b	7.15636	142.652	0.0397127	0.00480383	No	0	3.28767
3300002I08Rik	7.15612	142.628	0.0397127	0.00484707	No	0	3.73198
H2-M10.2	7.15582	142.599	0.0397698	0.00489297	No	0	4.34587
Gm6408	7.15511	142.529	0.0397922	0.00490435	No	0	4.44694
Ptf1a	7.15491	142.509	0.0397127	0.00484361	No	0	3.586
Zbtb42	7.15433	142.452	0.0398886	0.00494219	No	0	5.06588
Slco4c1	7.15405	142.424	0.0397127	0.00484325	No	0	3.51113
Glt28d2	7.15373	142.393	0.0397127	0.00481103	No	0	3.17354
Mir3061	7.15323	142.343	0.0398543	0.00493012	No	0	4.65281
Lyn	7.15287	142.308	0.0397127	0.00481373	No	0	3.1404
C130030K03Rik	7.15286	142.307	0.0398668	0.00493465	No	0	4.6865
Fbln7	7.15267	142.288	0.0397127	0.00481437	No	0	3.13304
Dhrs3	7.15231	142.252	0.0397127	0.00484485	No	0	3.39135
2700046G09Rik	7.14996	142.021	0.0211104	0.0022224	No	0.00831108	6.81838
Mir3072	7.14874	141.9	0.0397127	0.00485296	No	0	3.21168
A730018C14Rik	7.14856	141.883	0.0397127	0.00485346	No	0	3.20419
Pik3ap1	7.14806	141.834	0.0397127	0.0048308	No	0	2.9821
Mchr1	7.14792	141.821	0.0397127	0.00485533	No	0	3.17799
Slc16a11	7.14764	141.793	0.0397127	0.00485618	No	0	3.16676
Ccl4	7.14739	141.768	0.0401478	0.00499638	No	0	5.102
Cyp2u1	7.14636	141.667	0.0397127	0.00486025	No	0	3.1181
Gucy1b3	7.14569	141.602	0.040266	0.0050141	No	0	5.21055
Fam185a	7.1452	141.553	0.0397127	0.00486421	No	0	3.07692
Pcdha10	7.14425	141.46	0.0397127	0.00484603	No	0	2.87901
Mir425	7.14351	141.387	0.0397127	0.00484913	No	0	2.8606
Adam5	7.14336	141.373	0.0397127	0.00487081	No	0	3.01703
Igdcc4	7.14235	141.274	0.0404586	0.00504789	No	0	5.40894
Spink2	7.14	141.044	0.0397629	0.00488388	No	0	2.91971
Rab38	7.1391	140.956	0.0406711	0.00509157	No	0	5.92001
Snord87	7.13798	140.847	0.0397698	0.0048922	No	0	2.8673
Akr1b10	7.13645	140.697	0.00316698	0.000219435	No	0.0831533	26.4521
Gm13483	7.13571	140.625	0.0188916	0.00196344	No	0.00554072	4.03887
Ccdc171	7.13527	140.582	0.0408218	0.0051166	No	0	5.78701
E130102H24Rik	7.13365	140.424	0.0408457	0.00514215	No	0	6.18141
Gdpd3	7.13309	140.37	0.0408457	0.00514723	No	0	6.20718
Psrc1	7.13277	140.339	0.0397922	0.00491496	No	0	2.74752
Tuba8	7.13233	140.296	0.0408457	0.0051444	No	0	5.93299
Ch25h	7.13023	140.092	0.0408567	0.00516401	No	0	6.03406
Prkd2	7.12913	139.985	0.0408668	0.00517428	No	0	6.08647
Skint6	7.12517	139.601	0.0399237	0.00495062	No	0	2.60153
Rel	7.12342	139.433	0.0399385	0.00495914	No	0	2.57159
Gm6812	7.1232	139.411	0.0399385	0.00496024	No	0	2.56784
Clcf1	7.1181	138.919	0.041241	0.0052832	No	0	6.87355
Gm10863	7.11709	138.822	0.0400266	0.00497586	No	0	2.39304
Narfl	7.11705	138.818	0.000125737	4.63e-06	No	0.0757767	16.5216
Pml	7.11404	138.528	0.0414107	0.00531969	No	0	7.04658
Fcrlb	7.11318	138.446	0.0414107	0.0053204	No	0	6.80142
Melk	7.11038	138.178	0.0414438	0.00534575	No	0	6.9212
9130409I23Rik	7.11012	138.153	0.0414438	0.00534814	No	0	6.93243
D730005E14Rik	7.1095	138.094	0.0414525	0.00535372	No	0	6.95863
Gm11944	7.108	137.95	0.0414809	0.0053673	No	0	7.02227
Fmo6	7.105	137.663	0.04043	0.00504056	No	0	2.24578
Hacd4	7.10104	137.286	0.0418073	0.00543601	No	0	7.58778
Mndal	7.0997	137.158	0.0418452	0.00544803	No	0	7.643
Ptprb	7.09566	136.775	0.00384102	0.000281707	No	0.0140217	4.5072
Krt25	7.09276	136.501	0.0420806	0.00551007	No	0	7.92648
Gm4013	7.09186	136.415	0.0421184	0.00551816	No	0	7.9633
Casp8	7.0918	136.41	0.0408457	0.00512745	No	0	2.16358
Klhl25	7.09106	136.34	0.0408457	0.00513164	No	0	2.15609
Lrrk1	7.08951	136.193	0.0422312	0.00553924	No	0	8.05902
Arhgap29	7.08815	136.064	0.0422914	0.00555143	No	0	8.11425
D16Ertd472e	7.08696	135.953	0.00141682	7.96e-05	No	0.0167921	4.44278
Fancb	7.0867	135.928	0.042351	0.00556443	No	0	8.17315
Cep131	7.08644	135.904	0.0266546	0.00295323	No	0.0225027	20.6774
Rccd1	7.08608	135.87	0.0408567	0.00516008	No	0	2.10743
Nlrc5	7.08579	135.842	0.0423648	0.00557257	No	0	8.20997
Cped1	7.08529	135.795	0.0408567	0.00516464	No	0	2.09994
Pnlip	7.08148	135.438	0.0414107	0.00532026	No	0.00277036	20.2009
Ano5	7.08007	135.304	0.0427072	0.00562397	No	0	8.44191
Cd14	7.07738	135.053	0.0410332	0.00521066	No	0	2.02882
Mis18a	7.07456	134.789	0.0410755	0.00522862	No	0.00281284	15.1976
Aldh3a1	7.07338	134.679	0.0414809	0.00536704	No	0.00281284	19.564
Etohd2	7.07326	134.667	0.0410557	0.00522271	No	0	1.95125
1700061G19Rik	7.07224	134.572	0.0408457	0.00513808	No	0.00277036	12.5911
3110062M04Rik	7.07212	134.561	0.043044	0.00569123	No	0	8.49335
Dab2	7.07064	134.423	0.0411524	0.00525064	No	0	1.97267
B4galnt4	7.07044	134.405	0.0414438	0.00534938	No	0.00281284	17.8926
Zfp239	7.07017	134.38	0.0411524	0.00525343	No	0	1.96893
Zfp296	7.06971	134.336	0.0431719	0.00571739	No	0	8.86161
1700086L19Rik	7.06799	134.177	0.0295182	0.00332777	No	0.0168345	17.3124
Fam72a	7.06714	134.097	0.0408457	0.00514245	No	0.00277036	11.9321
Zbp1	7.06509	133.907	0.0433834	0.00575511	No	0	8.77784
Kif26a	7.06437	133.84	0.0408457	0.00514667	No	0.00277036	11.6302
Gja3	7.06231	133.649	0.0423648	0.00556952	No	0.00277036	25.5172
D930016D06Rik	7.06182	133.604	0.00748933	0.000643715	No	0.00562567	2.15136
Lincpint	7.05857	133.303	0.0437304	0.00581848	No	0	9.31445
Tmem179b	7.05821	133.27	0.0437304	0.00582177	No	0	9.32917
Kcnh4	7.05675	133.136	0.0414281	0.00533499	No	0	1.86786
Gpr37l1	7.05514	132.987	0.00394042	0.000291937	No	0.0112513	3.48165
C030037D09Rik	7.05509	132.982	0.0414281	0.00533283	No	0	1.81871
Cpne7	7.05168	132.669	0.0410171	0.00520556	No	0.00277036	10.9377
Gm5532	7.05107	132.612	0.0414809	0.00536965	No	0	1.82669
Fam205c	7.05104	132.61	0.0408705	0.0051778	No	0.00277036	10.4926
Ddx31	7.05098	132.604	0.0157472	0.00158259	No	0.0946595	48.0707
1700125H20Rik	7.0508	132.587	0.0411832	0.00526446	No	0.00281284	11.8585
Olfr704	7.05051	132.561	0.041484	0.00537314	No	0	1.82295
Angptl2	7.05045	132.555	0.0301265	0.00340533	No	0	0.37426
Ypel2	7.0488	132.403	0.0254383	0.00278999	No	0.0110814	8.76595
2016-09-01	7.04848	132.375	0.0411832	0.00526832	No	0.00281284	11.6114
Dfnb59	7.04775	132.307	0.0410396	0.0052157	No	0.00277036	10.627
1810041H14Rik	7.0433	131.9	0.0411524	0.00524877	No	0.00281284	10.7061
Asb7	7.04079	131.671	0.0231688	0.00247885	No	0.016877	11.5715
Vmn2r9	7.03793	131.41	0.0447062	0.00600457	No	0	9.88583
Ddx23	7.03727	131.35	0.0447062	0.00601397	No	0	10.1907
Uty	7.03625	131.256	0.0437304	0.00582883	No	0.00281284	28.8601
Cdsn	7.03603	131.237	0.0418452	0.00544759	No	0	1.68617
Il12rb2	7.03401	131.053	0.0418952	0.00546079	No	0	1.67513
A830009L08Rik	7.03205	130.875	0.0449679	0.00605925	No	0	10.1291
Nudt15	7.03138	130.814	0.042013	0.00548879	No	0	1.68819
Cldn11	7.02962	130.655	0.0450864	0.00608193	No	0	10.2302
1700040L02Rik	7.02683	130.403	0.0452538	0.00610795	No	0	10.3462
Adcy6	7.02567	130.298	0.0452575	0.00612191	No	0	10.6766
Ada	7.02442	130.185	0.0232997	0.00250329	No	0.0196898	13.081
Chil6	7.02157	129.929	0.0422914	0.00555344	No	0	1.63578
Pinx1	7.01828	129.632	0.0414525	0.0053567	No	0.00281284	9.46284
Vangl1	7.01825	129.63	0.0412872	0.0052922	No	0.00277036	8.72539
S1pr2	7.01768	129.578	0.0414281	0.0053342	No	0.00281284	9.18559
Card9	7.00972	128.865	0.0414281	0.00532697	No	0.00277036	8.38668
Shb	7.00909	128.809	0.0269207	0.00299294	No	0	0.269265
1700029N11Rik	7.00768	128.683	0.046001	0.00629154	No	0	11.4461
Usp18	7.005	128.444	0.0428664	0.00565455	No	0	1.53155
Tmc5	7.00424	128.377	0.0415472	0.00538753	No	0.00281284	8.60022
Zglp1	7.0016	128.142	0.043044	0.00568845	No	0	1.53846
Phf11b	7.00005	128.005	0.043044	0.00568846	No	0	1.50946
Ulk4	6.98936	127.06	0.0418073	0.00543685	No	0.00277036	7.84578
Nmnat3	6.98345	126.54	0.0436728	0.00580428	No	0	1.43951
Col6a1	6.9799	126.229	0.0460198	0.00655922	No	0	12.6794
Tek	6.97976	126.217	0.0437304	0.00583042	No	0	1.42478
Kcna7	6.97828	126.088	0.0460198	0.00657501	No	0	12.7531
Nod1	6.97756	126.024	0.0460198	0.00658211	No	0	12.7862
1810062O18Rik	6.97693	125.97	0.042013	0.00549362	No	0.00277036	7.46771
A930006K02Rik	6.9764	125.923	0.0421939	0.0055312	No	0.00281284	7.78588
Gm4532	6.97433	125.742	0.0440004	0.00587963	No	0	1.42242
Gpr135	6.97403	125.716	0.0461015	0.00661675	No	0	12.9482
Dpf3	6.97225	125.562	0.042013	0.00549494	No	0.00277036	7.20857
Ramp1	6.96823	125.212	0.0460198	0.0065488	No	0.00281284	42.3347
5033404E19Rik	6.96621	125.037	0.0265397	0.00293851	No	0	0.231648
Tas2r108	6.96125	124.608	0.042567	0.00560234	No	0.00281284	7.34044
Cdc42bpg	6.95499	124.068	0.0447062	0.00600954	No	0	1.33274
Pgr	6.95499	124.068	0.0447062	0.00600954	No	0	1.33274
Nphp3	6.95393	123.977	0.0447063	0.00601732	No	0	1.32906
Acpp	6.95352	123.941	0.00310683	0.000212339	No	0.0251031	6.48846
Spata33	6.95265	123.867	0.0428363	0.00564418	No	0.00281284	7.11211
Nadk2	6.95124	123.747	0.0449064	0.0060476	No	0	1.33633
Mms22l	6.94789	123.459	0.0429423	0.00566776	No	0.00281284	6.99232
Acss1	6.94695	123.379	0.0450864	0.00607947	No	0	1.32135
Tnnc1	6.94299	123.04	0.0469019	0.00692468	No	0	14.0969
Gm10373	6.94221	122.974	0.0452538	0.00611127	No	0	1.2996
Snhg7	6.94169	122.93	0.0179923	0.00184983	No	0.00843851	3.9713
Tnfaip3	6.938	122.616	0.0470884	0.00697736	No	0	14.6675
Ackr2	6.9379	122.607	0.0453411	0.00614336	No	0	1.28488
Evc	6.92598	121.599	0.0459557	0.00624436	No	0	1.26146
Cd207	6.92324	121.368	0.0459557	0.00625407	No	0	1.23702
Gpr45	6.92324	121.368	0.0459557	0.00625407	No	0	1.23702
Gm10400	6.91733	120.871	0.046001	0.00629942	No	0	1.21861
Osmr	6.91546	120.715	0.0478323	0.00721008	No	0	15.8125
Ppp3r2	6.91545	120.714	0.046001	0.00632499	No	0	1.22777
Kpna7	6.91304	120.513	0.046001	0.00634363	No	0	1.22029
Plod2	6.91304	120.513	0.046001	0.00634363	No	0	1.22029
Ppp1r14a	6.91248	120.466	0.046001	0.0063369	No	0	1.20388
Tnf	6.91248	120.466	0.046001	0.0063369	No	0	1.20388
Sycp3	6.90877	120.156	0.046001	0.00636573	No	0	1.19284
2310034G01Rik	6.90626	119.948	0.046001	0.0063853	No	0	1.18548
Pkp3	6.90626	119.948	0.046001	0.0063853	No	0	1.18548
Tsga10	6.9056	119.893	0.0481625	0.00731361	No	0	16.3316
Snord47	6.90373	119.737	0.046001	0.00640516	No	0	1.17811
Cfap69	6.89784	119.249	0.0127633	0.00122843	No	0.0139792	5.05858
Ppp1r13l	6.89617	119.111	0.0441869	0.00590996	No	0.00277036	5.72337
Slc16a10	6.89408	118.939	0.0443258	0.00593304	No	0.00281284	5.80588
Cmtm2a	6.89008	118.61	0.0460198	0.0065244	No	0	1.15291
Ccdc102a	6.88971	118.579	0.0443999	0.00594627	No	0.00277036	5.61856
Gm10649	6.87768	117.595	0.0461015	0.00662442	No	0	1.11922
Mycn	6.87765	117.592	0.0447062	0.0059958	No	0.00277036	5.36777
Stap2	6.87741	117.573	0.0491634	0.0076144	No	0	17.5108
Gm5166	6.87626	117.479	0.0461015	0.00663597	No	0	1.11548
Pip5kl1	6.87493	117.371	0.0491766	0.00764285	No	0	18.0251
Plekhf1	6.87484	117.363	0.0461169	0.00664761	No	0	1.11173
Zc3hav1	6.87474	117.356	0.0491766	0.00764495	No	0	18.0362
Gm3230	6.87461	117.345	0.0491766	0.00764636	No	0	18.0435
Slc9a2	6.8732	117.23	0.0491814	0.00766178	No	0	18.1245
Foxred2	6.86804	116.811	0.0461725	0.00669236	No	0	1.08239
Kdm8	6.86506	116.571	0.0462357	0.00671693	No	0	1.07503
Parp16	6.85434	115.708	0.0465661	0.00680269	No	0	1.04557
Srl	6.85333	115.627	0.0134728	0.0013118	No	0.0417678	14.3027
Upp1	6.85066	115.413	0.0502044	0.00791135	No	0	19.4573
Inha	6.84956	115.325	0.0454241	0.00616138	No	0.00277036	4.98489
B3gntl1	6.84596	115.038	0.0345818	0.00404826	No	0.0140217	9.79225
Nek3	6.84577	115.022	0.0360151	0.00425366	No	0.0168345	12.4364
4833428L15Rik	6.84329	114.825	0.0457948	0.00621849	No	0.00277036	4.95976
Cbln4	6.84276	114.783	0.0468606	0.00690165	No	0	1.0198
Mettl7a3	6.8388	114.468	0.0329733	0.00382553	No	0.0111239	7.20569
Zfp341	6.83152	113.892	0.046001	0.00627143	No	0.00277036	4.76399
Adcy7	6.83106	113.855	0.046001	0.00632343	No	0.00281284	4.95227
Ccna1	6.8307	113.827	0.0471884	0.00700626	No	0	0.994032
Pthlh	6.81825	112.849	0.046001	0.00638384	No	0.00281284	4.74558
Ccdc79	6.81814	112.84	0.0474664	0.00711699	No	0	0.968261
Ttc30b	6.81467	112.57	0.0309961	0.00354294	No	0.0055832	3.26034
Hydin	6.81409	112.524	0.046001	0.00642949	No	0.00281284	4.7464
Rtp1	6.81255	112.404	0.0477628	0.00717707	No	0	0.965749
4932441J04Rik	6.80879	112.112	0.0478323	0.00721079	No	0	0.958263
Col23a1	6.80645	111.93	0.046001	0.00642907	No	0.00277036	4.48419
Lilr4b	6.80313	111.672	0.0479256	0.00725159	No	0	0.938808
Pms1	6.79716	111.212	0.0460198	0.00653785	No	0.00281284	4.55549
Cyp2b9	6.79588	111.113	0.0481625	0.00731619	No	0	0.924082
Snai2	6.79121	110.754	0.00455502	0.000350047	No	0.134379	31.0075
Pcdhb19	6.78756	110.474	0.0368621	0.00436746	No	0.0222478	14.4039
Zfp618	6.78735	110.458	0.0484968	0.00739591	No	0	0.909355
Htr5b	6.77993	109.891	0.0486463	0.00747316	No	0	0.902115
C920025E04Rik	6.77872	109.799	0.0186604	0.00193169	No	0.0586448	20.8416
Vmn2r28	6.77835	109.771	0.0309438	0.00352772	No	0	0.167274
Sult3a1	6.77627	109.613	0.046148	0.00665553	No	0.00281284	4.29643
Zfp831	6.77562	109.564	0.0461719	0.00667942	No	0.00281284	4.3309
Lman1l	6.76864	109.035	0.0490199	0.00757078	No	0	0.876221
Tsen2	6.7663	108.858	0.0120977	0.00114902	No	0.0249757	7.27889
Pdzrn3	6.76204	108.537	0.0491766	0.00764405	No	0	0.872169
Zfp143	6.76142	108.49	0.0547462	0.00896274	No	0	25.5577
Ppp1r14c	6.75237	107.812	0.0551886	0.00907526	No	0	26.2609
Sult6b1	6.74655	107.378	0.0497331	0.00778266	No	0	0.839405
Acy3	6.74227	107.059	0.0557707	0.00920138	No	0	26.5544
Dnase1l1	6.74177	107.022	0.0499662	0.00783995	No	0	0.83848
Slc47a2	6.73963	106.864	0.0499741	0.0078502	No	0	0.82836
Alk	6.73728	106.69	0.0171302	0.00174586	No	0.0250607	8.06656
Gucy1a3	6.73724	106.687	0.0468225	0.00689254	No	0.00277036	3.83991
Nfatc1	6.73635	106.621	0.0560584	0.00927726	No	0	27.5494
Itpka	6.72939	106.108	0.0563414	0.00936618	No	0	28.1274
Mir7061	6.72658	105.902	0.0506095	0.0079862	No	0	0.812277
Olfr853	6.72493	105.781	0.0470884	0.00697659	No	0.00277036	3.73682
Gm525	6.72187	105.556	0.0473439	0.00705055	No	0.00281284	3.84428
Cfap70	6.71979	105.404	0.0543986	0.00888447	No	0.00554072	27.6324
Tfcp2	6.71846	105.307	0.0120481	0.00114252	No	0.126238	34.1479
Fut9	6.7182	105.288	0.0473543	0.00707682	No	0.00281284	3.81433
Glyctk	6.7129	104.902	0.0540691	0.00874997	No	0.00562567	20.8379
Sars2	6.71035	104.717	0.0543986	0.00888257	No	0.00562567	23.556
D6Ertd527e	6.70825	104.565	0.0474922	0.00712577	No	0.00281284	3.70001
1700017B05Rik	6.70436	104.283	0.051563	0.00820977	No	0	0.778588
Fbxl7	6.70194	104.108	0.0542418	0.00880221	No	0.00562567	18.907
Srpk3	6.70156	104.08	0.0560584	0.009274	No	0.00554072	36.3316
Slc9a5	6.69988	103.96	0.0538201	0.00869763	No	0.00554072	16.3878
Ppard	6.69517	103.621	0.0414301	0.00533835	No	0	0.221019
Slc16a14	6.69197	103.391	0.0520758	0.00832576	No	0	0.754728
Rrm1	6.68605	102.968	0.0586873	0.0099352	No	0	31.9894
Adamts10	6.68397	102.819	0.0524457	0.008409	No	0	0.743683
Gtpbp10	6.67146	101.932	0.00265918	0.000172808	No	0.0334567	6.21372
3110001I22Rik	6.66954	101.796	0.0531956	0.0085729	No	0	0.729927
Capn9	6.66907	101.763	0.0546305	0.00893103	No	0.00562567	14.3552
Cep162	6.66615	101.557	0.0134018	0.00130222	No	0.00281284	0.7994
Ggt5	6.66551	101.513	0.0485644	0.00743522	No	0.00277036	3.33895
Slc35f2	6.66174	101.248	0.0535424	0.00864477	No	0	0.71423
Eva1b	6.64339	99.9676	0.05502	0.0090232	No	0.00554072	11.7687
H2-K2	6.6429	99.9339	0.0453743	0.00615124	No	0.0280859	18.894
Gm1564	6.6403	99.7538	0.0436728	0.00580653	No	0	0.209497
Dnmbp	6.63271	99.23	0.0409418	0.00519295	No	0.0166222	8.83018
Lmnb2	6.63196	99.1787	0.0547536	0.00897104	No	0	0.677414
9330117O12Rik	6.62609	98.7762	0.0623358	0.0107683	No	0	38.1856
Tcf7	6.62566	98.7469	0.0495642	0.0077473	No	0.00277036	3.09189
Slc2a12	6.6192	98.3057	0.0498015	0.00779925	No	0.00277036	3.05446
Magix	6.61303	97.8857	0.0499741	0.00785809	No	0.00281284	3.06677
Prex1	6.6124	97.8435	0.030635	0.00348766	No	0.0140642	5.19867
Clec11a	6.60965	97.6567	0.0558612	0.00922337	No	0	0.651643
Pcdhb7	6.60857	97.5841	0.0559822	0.00924752	No	0	0.655062
Trim15	6.59171	96.4498	0.0566552	0.00944324	No	0	0.636346
Gm12238	6.5863	96.0888	0.0511611	0.00809996	No	0.00281284	2.93842
Gm14858	6.58476	95.9862	0.0569715	0.00952507	No	0	0.62886
Wnt6	6.58252	95.8374	0.0570291	0.00953959	No	0	0.62219
Vmn2r112	6.58123	95.7523	0.0571661	0.00956679	No	0	0.625117
0610040F04Rik	6.57949	95.6364	0.0300159	0.00339059	No	0.0140642	4.81952
Zfp276	6.57899	95.6037	0.057228	0.00958142	No	0	0.618509
Fzd5	6.57873	95.5859	0.013199	0.00127922	No	0.109446	25.4227
Cys1	6.57548	95.3708	0.00716375	0.000609317	No	0.016877	3.37321
Ubtd2	6.57365	95.2504	0.0349026	0.00409363	No	0.152412	57.054
Birc3	6.56027	94.3706	0.0437556	0.00583713	No	0.0166646	8.39603
Cep78	6.55736	94.1805	0.05773	0.00969561	No	0.00554072	8.59068
Dcaf12l1	6.55692	94.1522	0.0329733	0.00382174	No	0.0983218	34.1395
Cxadr	6.54588	93.434	0.0589466	0.0099835	No	0	0.585374
Zfp760	6.5426	93.2218	0.00591025	0.000478957	No	0.108087	19.84
Uchl1os	6.54203	93.1853	0.0590464	0.0100312	No	0	0.581693
Clca2	6.53252	92.5727	0.059636	0.0101625	No	0	0.576455
Gm17769	6.52852	92.317	0.0598267	0.0102129	No	0	0.572712
Vcan	6.51126	91.2189	0.0608969	0.0104365	No	0	0.557739
Cox4i2	6.50662	90.9259	0.0411548	0.00525681	No	0.00835356	3.42021
Rnpc3	6.50368	90.7408	0.0240516	0.00260381	No	0.044708	11.7985
Gstm2	6.48338	89.4732	0.0223141	0.00237845	No	0.027916	6.93251
Fpr2	6.48332	89.4693	0.0623684	0.010791	No	0	0.53015
Ifi27l2b	6.47208	88.7746	0.0630425	0.0109547	No	0	0.52405
St6galnac4	6.4675	88.4938	0.0633143	0.0110167	No	0	0.520307
Pank4	6.46595	88.3984	0.0266708	0.00295701	No	0.0581776	15.2601
Ckap2	6.46518	88.3515	0.0374039	0.00444002	No	0.0582201	18.8208
1700112H15Rik	6.46289	88.211	0.0635709	0.0110797	No	0	0.516564
Slc41a1	6.46284	88.2084	0.0334214	0.00388499	No	0.0758191	22.5351
Mpped1	6.44951	87.3967	0.0562179	0.00931583	No	0.00281284	2.301
Mettl20	6.44738	87.2677	0.067535	0.0119067	No	0.00831108	15.9303
Ammecr1	6.44134	86.9034	0.0623358	0.0107714	No	0.00554072	6.26614
Map3k3	6.43741	86.6671	0.021179	0.0022312	No	0.182792	41.2988
Cd53	6.4321	86.3487	0.0654943	0.0114958	No	0	0.489653
Gpt	6.43123	86.2966	0.068343	0.0120848	No	0.00831108	15.0402
Hoxa4	6.42922	86.1763	0.0657319	0.0115496	No	0	0.490361
Gm12216	6.4134	85.2363	0.00910426	0.000825314	No	0.0334142	5.81603
Uimc1	6.4074	84.8825	0.00156652	9.06e-05	No	0.0361421	4.87903
Trim21	6.40673	84.8436	0.0541219	0.00876554	No	0	0.187099
Ccl8	6.39637	84.2361	0.0680356	0.0120131	No	0	0.463882
Sgcd	6.3928	84.0282	0.0585252	0.00988544	No	0.00281284	2.09851
Nr1i3	6.38211	83.4076	0.0690225	0.0122388	No	0	0.456672
Osbpl11	6.38065	83.3233	0.0489799	0.00754766	No	0.0225027	9.60502
Fsip1	6.36914	82.6612	0.069837	0.012422	No	0	0.445474
Ninl	6.36812	82.6027	0.05965	0.0101694	No	0.00281284	2.02882
C1qtnf1	6.36194	82.2495	0.0288209	0.00323625	No	0.0280434	6.55431
4930429B21Rik	6.35962	82.1175	0.0702766	0.0125813	No	0	0.441699
Pcdhb2	6.35962	82.1175	0.0702766	0.0125813	No	0	0.441699
1700041A01Rik	6.34922	81.5279	0.0485203	0.00742122	No	0	0.118612
Gm16291	6.34345	81.2026	0.0506393	0.00800054	No	0	0.129226
3110040N11Rik	6.33679	80.8283	0.0525984	0.00843741	No	0.0505036	21.8454
Stxbp3-ps	6.33391	80.6673	0.0527403	0.00846804	No	0	0.136466
1700034G24Rik	6.31767	79.7641	0.0732018	0.0132444	No	0	0.415497
Speer4e	6.31568	79.6541	0.0195991	0.00204867	No	0.0225027	4.24975
Rnf25	6.31493	79.6128	0.041868	0.00545411	No	0.179937	50.2525
Frzb	6.29739	78.6507	0.00460694	0.000354943	No	0.0055832	0.782039
Mdfic	6.29078	78.2912	0.0632462	0.0109948	No	0.00277036	1.7668
3200001D21Rik	6.2792	77.6653	0.0758917	0.0138794	No	0	0.393037
Gys2	6.2792	77.6653	0.0758917	0.0138794	No	0	0.393037
BC107364	6.2778	77.5901	0.0758917	0.0138893	No	0	0.39025
Gm15319	6.27677	77.5347	0.0520758	0.00832638	No	0	0.111434
Pcdhac1	6.27651	77.5208	0.063954	0.0111608	No	0.00277036	1.72936
Tbx21	6.27298	77.3312	0.0707504	0.0126963	No	0.00562567	4.49186
Tex26	6.27241	77.301	0.0763099	0.0139946	No	0	0.389294
Gm17019	6.25031	76.1258	0.0778078	0.0143622	No	0	0.375523
Pdzd7	6.25031	76.1258	0.0778078	0.0143622	No	0	0.375523
Dynlrb2	6.24322	75.7523	0.0784188	0.0144867	No	0	0.371842
Bcl2a1d	6.23603	75.3758	0.0790113	0.0146138	No	0	0.36816
Htr6	6.23603	75.3758	0.0790113	0.0146138	No	0	0.36816
Zkscan8	6.23394	75.2665	0.0859164	0.0163379	No	0.0138518	31.728
Epsti1	6.22238	74.6659	0.0799572	0.0148723	No	0	0.363092
Tmem72	6.2119	74.1257	0.0461725	0.00670041	No	0.00831108	2.27161
Zfp120	6.2072	73.8845	0.0410396	0.0052176	No	0.0582625	13.2359
Ercc2	6.20242	73.64	0.0500208	0.00787091	No	0.0111239	3.34643
Vwa3a	6.19861	73.4457	0.0815946	0.0152925	No	0	0.349752
Zfp688	6.19056	73.0374	0.0161552	0.00163083	No	0.0306439	4.68711
Slc39a4	6.17884	72.4462	0.025381	0.00277992	No	0.00281284	0.516132
Ttc8	6.17553	72.2805	0.0833176	0.0157398	No	0	0.340632
Speer4c	6.17488	72.2479	0.0833176	0.0157376	No	0	0.338707
Nanos3	6.15056	71.0402	0.0854264	0.016221	No	0	0.329403
Slc44a5	6.13301	70.181	0.0868074	0.0165525	No	0	0.320299
Amy1	6.13035	70.0518	0.0616276	0.0106106	No	0	0.100451
Ccdc134	6.12446	69.7662	0.0874988	0.0167386	No	0	0.318173
Epb4.1l4b	6.12446	69.7662	0.0874988	0.0167386	No	0	0.318173
Chp2	6.11643	69.3791	0.0304437	0.00345254	No	0.0055832	0.973174
Klhl32	6.07994	67.6462	0.00537588	0.000429172	No	0.122023	13.6221
Ephb6	6.07842	67.575	0.091174	0.0176729	No	0	0.29821
AI661453	6.07816	67.563	0.0911752	0.0176936	No	0	0.299457
Pkhd1l1	6.07816	67.563	0.0911752	0.0176936	No	0	0.299457
Hpse	6.06845	67.1097	0.0920271	0.0179001	No	0	0.295714
Tmem200c	6.05639	66.5512	0.0208739	0.00219283	No	0.00554072	0.792452
Ttll4	6.03379	65.5167	0.0781624	0.0144335	No	0.00281284	1.24649
Stpg1	6.02921	65.3089	0.0956092	0.0187395	No	0	0.279802
Trip13	6.02843	65.2737	0.095698	0.0187723	No	0	0.280741
Gm16432	6.01784	64.7964	0.0965811	0.0190101	No	0	0.276998
Cenpe	6.01703	64.7598	0.0905207	0.0175125	No	0.00843851	5.16897
Gpx2	6.01452	64.6472	0.0792982	0.0146909	No	0.00277036	1.19409
Tst	6.00983	64.4375	0.0794977	0.0147631	No	0.00277036	1.1866
Pomt2	6.00952	64.4237	0.00775362	0.000678	No	0.0499515	5.46328
4930528A17Rik	6.0081	64.3603	0.0974457	0.0192158	No	0	0.272438
Mrc2	5.99727	63.879	0.0985199	0.0194643	No	0	0.268757
Ndst2	5.99337	63.7066	0.0962451	0.0189144	No	0.0112513	7.90808
Zik1	5.98605	63.3843	0.0808316	0.0151013	No	0.00277036	1.14498
Speer4a	5.97653	62.9674	0.0753534	0.0137573	No	0	0.0924097
1700123J17Rik	5.97601	62.9446	0.0975293	0.0192468	No	0.0112513	7.66985
Ipw	5.97349	62.8348	0.0817373	0.0153376	No	0.00281284	1.14498
Mtrf1l	5.97164	62.754	0.100716	0.0200334	No	0.0138518	10.846
Hist1h2ae	5.96361	62.4058	0.10149	0.0202555	No	0	0.257712
Tnfsf15	5.95424	62.002	0.024204	0.00262211	No	0.0697262	8.88209
Wdr35	5.94223	61.488	0.0130394	0.00126182	No	0.1686	18.5662
Hepacam	5.94013	61.3985	0.103835	0.0208244	No	0	0.250349
Gm14827	5.92806	60.8869	0.104892	0.0211224	No	0	0.246667
Uba7	5.92597	60.799	0.105172	0.0211904	No	0	0.247052
Gm3264	5.9168	60.4135	0.0858121	0.0163071	No	0.00281284	1.06682
Atp4a	5.91576	60.3699	0.106093	0.02143	No	0	0.242986
Gm5820	5.91053	60.1516	0.0410755	0.00523136	No	0.0280009	4.10624
Mettl17	5.90967	60.1157	0.0612367	0.0105176	No	0.0167496	3.52236
Sly	5.90726	60.0154	0.0807368	0.0150595	No	0	0.0856626
Simc1	5.88807	59.2223	0.0411832	0.00526966	No	0.00277036	0.422737
Nlrp3	5.88779	59.211	0.108878	0.0221607	No	0	0.235822
Ctsh	5.87738	58.7852	0.109929	0.0224156	No	0	0.231941
Gm4890	5.87738	58.7852	0.109929	0.0224156	No	0	0.231941
Tmtc4	5.87717	58.7764	0.0388258	0.00463874	No	0.0808926	10.8514
2810410L24Rik	5.87455	58.6699	0.110334	0.0225064	No	0	0.232079
Rorc	5.86513	58.2883	0.095698	0.0187783	No	0.00554072	2.21598
4932414N04Rik	5.86407	58.2453	0.111488	0.0227667	No	0	0.228259
Cldn3	5.86103	58.1228	0.111924	0.0228642	No	0	0.228336
Gm884	5.8576	57.9845	0.0898521	0.0173429	No	0.00281284	0.988208
Ces2b	5.84723	57.5694	0.113242	0.0232347	No	0	0.224593
9330133O14Rik	5.82565	56.7147	0.0299604	0.00338208	No	0.0391673	4.53972
Mgl2	5.82423	56.6588	0.0905481	0.0175313	No	0	0.0849232
Pnp2	5.82423	56.6588	0.0905481	0.0175313	No	0	0.0849232
2810429I04Rik	5.82245	56.5891	0.115989	0.0238964	No	0	0.217214
Zfp82	5.81007	56.1055	0.124561	0.0261054	No	0.0277036	29.3902
Ido2	5.80358	55.8536	0.0283455	0.0031723	No	0.0560019	6.22441
2610316D01Rik	5.80086	55.7486	0.0808316	0.0151008	No	0.0478182	10.986
Entpd4	5.79319	55.4528	0.119396	0.0247201	No	0	0.209851
Zfp433	5.79059	55.3531	0.0956092	0.0187373	No	0	0.0859091
AI467606	5.78897	55.2909	0.11976	0.0248581	No	0	0.20962
Fbrsl1	5.78831	55.2655	0.101666	0.020306	No	0.00562567	2.02508
Mief2	5.77782	54.8653	0.0956859	0.0187617	No	0.00277036	0.876221
Vax2	5.77297	54.6811	0.102879	0.0206249	No	0	0.0994648
Fgl1	5.76977	54.5599	0.126546	0.0265687	No	0.0253155	20.8894
Shq1	5.76933	54.5432	0.0699297	0.0124489	No	0.0195624	3.57483
Whrn	5.76218	54.2736	0.12287	0.0256227	No	0	0.202488
Apoa1	5.74665	53.6925	0.105799	0.0213524	No	0	0.0972619
Ckmt2	5.73964	53.4323	0.0987624	0.0195196	No	0.00277036	0.835723
Il13ra1	5.73023	53.0848	0.0159771	0.00160812	No	0.00831108	0.770286
Zfp867	5.7301	53.0802	0.101351	0.0202203	No	0.130292	36.8033
Lsr	5.71963	52.6965	0.100627	0.0200084	No	0.00281284	0.830993
Snord52	5.71374	52.4815	0.128689	0.0270858	No	0	0.191443
Mastl	5.71228	52.4286	0.101205	0.0201609	No	0.00281284	0.823507
Lppos	5.69354	51.7519	0.102644	0.0205548	No	0.00281284	0.804791
Lrrc40	5.67373	51.046	0.0771364	0.0141692	No	0.260541	43.3988
Cth	5.66754	50.8276	0.106958	0.0216694	No	0	0.0738784
Strip2	5.66221	50.6401	0.0748817	0.0136489	No	0.00835356	1.36253
Abca16	5.66173	50.6234	0.135145	0.0287371	No	0	0.180398
Cckbr	5.66173	50.6234	0.135145	0.0287371	No	0	0.180398
Mir6973b	5.66173	50.6234	0.135145	0.0287371	No	0	0.180398
Plxnb2	5.65804	50.4941	0.0766966	0.014077	No	0.124709	20.1047
Trank1	5.65513	50.3922	0.0397629	0.00488618	No	0.208117	21.3664
Fstl4	5.65276	50.3095	0.118918	0.0246035	No	0.00843851	2.82011
Taf6	5.6464	50.0883	0.0137069	0.00133664	No	0.235599	19.2101
Ascc2	5.64401	50.0054	0.00641339	0.00052779	No	0.0748847	5.58495
Ankrd32	5.6324	49.6044	0.0126121	0.00120824	No	0.200868	15.9685
Mbtps2	5.63063	49.5436	0.0506095	0.00798613	No	0.219231	25.2994
Crocc	5.62804	49.4549	0.0882212	0.016936	No	0.0928236	16.4316
Dnah6	5.62526	49.3595	0.113544	0.0233052	No	0	0.0738168
Tmem177	5.62465	49.3386	0.139711	0.0299685	No	0	0.173035
Klra5	5.62127	49.2234	0.108641	0.0221042	No	0.00277036	0.726183
Mir6516	5.61705	49.0794	0.14085	0.0302445	No	0	0.172188
Celsr3	5.61105	48.8759	0.0702679	0.0125554	No	0.235905	32.536
Tomm6os	5.60535	48.683	0.142237	0.0306273	No	0	0.169354
Fbxw16	5.59731	48.4125	0.143053	0.0309236	No	0	0.168445
Nek2	5.59731	48.4125	0.143053	0.0309236	No	0	0.168445
Trmu	5.59241	48.2483	0.0156429	0.00156977	No	0.264194	20.7823
Kat6a	5.55066	46.8723	0.0491634	0.00760872	No	0.0111239	1.15285
C4bp	5.547	46.7533	0.11961	0.0248	No	0	0.0631417
4930539J05Rik	5.54413	46.6604	0.149584	0.0328007	No	0	0.158309
A930004D18Rik	5.54006	46.5292	0.141108	0.0303227	No	0.0166222	6.14636
Zfp92	5.53728	46.4396	0.0334225	0.00388761	No	0.247369	21.0446
Etnk2	5.53179	46.2632	0.122348	0.0254774	No	0	0.0632649
Zw10	5.51602	45.7601	0.106329	0.021507	No	0.0393372	7.0024
Pcdhb14	5.51459	45.7148	0.11917	0.0246645	No	0.00277036	0.64009
Cd68	5.51277	45.6573	0.137271	0.0293249	No	0.0112513	3.39135
Gm11981	5.51245	45.6472	0.154034	0.0339948	No	0	0.153472
Proser3	5.51183	45.6273	0.0461725	0.00668635	No	0.105529	9.8703
Abcb1b	5.51127	45.6097	0.12608	0.0264426	No	0.00554072	1.36253
Gm2897	5.5062	45.4498	0.131477	0.0277771	No	0	0.0700736
Noxred1	5.50025	45.2628	0.155469	0.0344387	No	0	0.150946
Rad51	5.50025	45.2628	0.155469	0.0344387	No	0	0.150946
Postn	5.49109	44.9762	0.145742	0.0316646	No	0.0166222	5.656
Vwde	5.48961	44.93	0.156759	0.0348652	No	0	0.149729
Cdca4	5.47867	44.5906	0.122791	0.025588	No	0.00277036	0.613887
Pfkfb1	5.46922	44.2994	0.145329	0.0315424	No	0.0140642	4.31967
Nxpe4	5.46867	44.2827	0.130793	0.0275792	No	0.00562567	1.31065
Cox8c	5.46604	44.2019	0.16024	0.0357831	No	0	0.145985
Itgad	5.45362	43.8232	0.162025	0.036256	No	0	0.143582
Papss2	5.45268	43.7946	0.142724	0.0307853	No	0	0.0736936
Paqr5	5.45133	43.7537	0.0388258	0.00464068	No	0.0334992	2.68726
Adck4	5.4453	43.571	0.0489799	0.0075573	No	0.570921	50.7855
Zfp566	5.40439	42.353	0.046001	0.00647283	No	0.0111664	0.920523
Pald1	5.40419	42.3471	0.123533	0.0258163	No	0.0590695	10.0656
Gm13034	5.38154	41.6873	0.0569525	0.00951146	No	0.00281284	0.261717
Figla	5.37778	41.5789	0.173532	0.0393855	No	0	0.132538
Tnk1	5.37778	41.5789	0.173532	0.0393855	No	0	0.132538
Zfp524	5.37696	41.5553	0.0067805	0.000569131	No	0.400036	23.3809
Tulp2	5.36297	41.1541	0.146393	0.0319108	No	0	0.0558401
1300002E11Rik	5.35455	40.9147	0.0695645	0.0123579	No	0.0867732	8.08854
Fam205a1	5.35073	40.8067	0.177751	0.0405553	No	0	0.128856
Ing5	5.34997	40.7852	0.0534748	0.00862986	No	0.00281284	0.243417
Cln6	5.34913	40.7615	0.0859711	0.0163629	No	0.180158	18.9592
2200002D01Rik	5.34674	40.6938	0.030635	0.00348795	No	0.00843851	0.580429
Arl5b	5.34365	40.6069	0.0150984	0.00150274	No	0.0835356	5.11554
Pcca	5.33677	40.4136	0.010565	0.000982757	No	0.597369	34.983
BC051142	5.33571	40.384	0.179621	0.0412366	No	0	0.127269
Hs3st1	5.33571	40.384	0.179621	0.0412366	No	0	0.127269
Tlcd2	5.33278	40.302	0.0358554	0.00422802	No	0.283681	19.5534
Taz	5.3269	40.138	0.0708979	0.0127323	No	0.17189	15.5884
Isoc2a	5.32271	40.0218	0.181594	0.0417978	No	0	0.125174
Zic2	5.31294	39.7517	0.158369	0.0352469	No	0	0.0590288
Gfra3	5.30806	39.6172	0.0764885	0.0140331	No	0.00831108	0.780684
Obscn	5.30678	39.5821	0.184395	0.0425378	No	0	0.123526
Sirpa	5.30678	39.5821	0.184395	0.0425378	No	0	0.123526
Clk2	5.30664	39.5783	0.0957915	0.0188038	No	0.088694	9.45809
Zfp36l1	5.30596	39.5596	0.0644171	0.0112753	No	0.343737	28.9652
Uxs1	5.3042	39.5116	0.158702	0.0353448	No	0.0112513	2.49981
Rfx7	5.30216	39.4556	0.0917855	0.0178325	No	0.0249333	2.57375
C4b	5.2877	39.0621	0.134889	0.0286223	No	0.0871979	12.8342
Acsm1	5.28628	39.0238	NA	0.035004	No	0	0.0519121
Lgals12	5.28247	38.9207	0.0466364	0.00681992	No	0.00277036	0.208696
9330182O14Rik	5.24551	37.9363	0.193999	0.045406	No	0	0.11604
Magel2	5.24551	37.9363	0.193999	0.045406	No	0	0.11604
Pigt	5.24174	37.8373	0.14864	0.0325271	No	0.00281284	0.474926
AI414108	5.23933	37.7743	0.0969539	0.0191043	No	0.257771	24.8657
E130309D02Rik	5.23624	37.6933	0.0661179	0.0116272	No	0.486578	37.8237
Twistnb	5.22297	37.3482	0.0485609	0.00743105	No	0.645622	43.8365
Slc52a3	5.21853	37.2334	0.15105	0.0332573	No	0.00277036	0.456518
Tmem169	5.2132	37.0962	0.14085	0.0302354	No	0.149897	19.8765
BC028528	5.21301	37.0913	0.19988	0.0469911	No	0	0.112296
Ftcd	5.21186	37.0617	0.0673258	0.0118598	No	0.00281284	0.224886
BC030499	5.20659	36.9266	0.179581	0.0412007	No	0	0.0589672
Gm4981	5.20659	36.9266	0.179581	0.0412007	No	0	0.0589672
Hmga2-ps1	5.20659	36.9266	0.179581	0.0412007	No	0	0.0589672
Cenpm	5.19948	36.7452	0.201956	0.0476449	No	0	0.110448
Dact2	5.19948	36.7452	0.201956	0.0476449	No	0	0.110448
Phf2	5.19894	36.7314	0.00174588	0.000103166	No	0.0585174	2.70724
Ophn1	5.19492	36.629	0.141108	0.0303314	No	0.815637	104.155
Pnmal1	5.18837	36.4631	0.0232997	0.00250053	No	0.0758191	4.20154
F12	5.1844	36.3629	NA	0.0398554	No	0	0.0483537
Wdhd1	5.1844	36.3629	NA	0.0398554	No	0	0.0483537
Alg13	5.17915	36.2309	0.205545	0.048691	No	0	0.108553
Plekha7	5.17915	36.2309	0.205545	0.048691	No	0	0.108553
Rasl10a	5.1668	35.922	0.101283	0.0201993	No	0.00562567	0.515486
Lrig3	5.16548	35.8892	0.207844	0.0493721	No	0	0.106766
Speer4f1	5.16548	35.8892	0.207844	0.0493721	No	0	0.106766
Mat1a	5.16064	35.769	NA	0.0412276	No	0	0.0481073
Caap1	5.15956	35.7422	NA	0.0422971	No	0	0.0516656
Pxylp1	5.15647	35.6658	0.171689	0.0388647	No	0.00843851	1.43582
Lrguk	5.14935	35.4903	0.177842	0.0405892	No	0.0112513	2.02856
Sema4c	5.14754	35.4458	0.18962	0.04411	No	0	0.0560866
Adamts8	5.14382	35.3543	0.211857	0.0505181	No	0	0.10481
4931429L15Rik	5.13	35.0174	0.213832	0.0512284	No	0	0.103085
Cd200r4	5.13	35.0174	0.213832	0.0512284	No	0	0.103085
Abcg2	5.12754	34.9578	0.175651	0.0399583	No	0.00843851	1.38873
Mc3r	5.12737	34.9537	NA	0.0432765	No	0	0.0480456
Tle3	5.12737	34.9537	NA	0.0432765	No	0	0.0480456
Car15	5.10689	34.4611	0.217863	0.0524867	No	0	0.101067
Pramef8	5.10689	34.4611	0.217863	0.0524867	No	0	0.101067
4932414J04Rik	5.09292	34.1289	0.220239	0.0532284	No	0	0.0994032
Shisa2	5.09267	34.1229	0.167847	0.0378013	No	0.00281284	0.404267
Zbtb7c	5.08647	33.9766	0.0154716	0.00155027	No	0.131736	6.33187
Gm14169	5.06825	33.5503	0.224948	0.0546132	No	0	0.0973236
Mylk2	5.06189	33.4027	NA	0.0463594	No	0	0.0444257
Gm4922	5.05412	33.2233	0.227686	0.0553888	No	0	0.0957216
Celsr1	5.05125	33.1572	0.155627	0.034509	No	0.276644	29.9607
Otx2	5.03455	32.7757	0.186777	0.0432722	No	0.00831108	1.21125
Lnx2	5.02954	32.662	0.114407	0.0235336	No	0.00562567	0.452898
Pax8	5.02774	32.6213	0.232932	0.0569166	No	0	0.0935803
Lrfn4	5.01464	32.3263	0.0406711	0.00509185	No	0.457577	23.211
Dyrk1b	4.97934	31.545	0.046001	0.0064218	No	0.0501213	2.54123
3110057O12Rik	4.97072	31.3571	0.243609	0.0602707	No	0	0.0883584
6720468P15Rik	4.97072	31.3571	0.243609	0.0602707	No	0	0.0883584
Cdh3	4.9662	31.2591	NA	0.0516609	No	0	0.0408057
Dgka	4.9662	31.2591	NA	0.0516609	No	0	0.0408057
Klhl30	4.9662	31.2591	NA	0.0516609	No	0	0.0408057
Top3b	4.96175	31.1627	0.0998495	0.0197941	No	0.0277461	1.82663
Agbl4	4.95925	31.1087	0.154121	0.0340371	No	0.407819	36.3891
Glis2	4.95111	30.9338	0.204022	0.0482085	No	0.0110814	1.54259
Mcat	4.94556	30.8149	0.139439	0.0298895	No	0.191188	15.1075
Spaca6	4.94041	30.7053	0.24931	0.0621462	No	0	0.0860939
Tgtp1	4.94041	30.7053	0.24931	0.0621462	No	0	0.0860939
Rab10os	4.93901	30.6754	0.169963	0.0384168	No	0.0870705	8.38668
Gcgr	4.93206	30.5279	NA	0.0542107	No	0	0.0409905
Prtg	4.93206	30.5279	NA	0.0542107	No	0	0.0409905
Adam17	4.91988	30.2713	0.226986	0.0551587	No	0.0277036	4.72394
Gm13375	4.91586	30.1872	0.101588	0.0202827	No	0.176529	10.975
Dph6	4.89433	29.74	0.0633143	0.0110204	No	0.94012	47.8322
Dnase1	4.89319	29.7164	0.258873	0.0651287	No	0	0.0823507
Gm20110	4.89319	29.7164	0.258873	0.0651287	No	0	0.0823507
Zscan21	4.8874	29.5975	0.0489799	0.0075543	No	0.307595	14.4986
Jade3	4.87835	29.4123	0.261606	0.0660701	No	0	0.0809952
Pcdha5	4.87835	29.4123	0.261606	0.0660701	No	0	0.0809952
Npc1	4.87776	29.4004	0.11245	0.0230386	No	1.139	70.7429
Nudt21	4.87262	29.2958	0.14542	0.031573	No	0.257814	18.7385
Bbc3	4.85224	28.8848	0.0508407	0.00804165	No	0.177166	8.12951
4833422C13Rik	4.84327	28.7057	0.268541	0.0684024	No	0	0.0786075
Gm14305	4.84194	28.6793	0.042013	0.00549185	No	0.251456	10.8187
Ccdc178	4.83398	28.5215	NA	0.0601534	No	0	0.0371857
Serpina1c	4.83398	28.5215	NA	0.0601534	No	0	0.0371857
Dpp4	4.83072	28.4571	NA	0.0603625	No	0	0.0370625
Bcl2a1b	4.82823	28.408	0.271482	0.0693948	No	0	0.0773136
C230004F18Rik	4.81945	28.2357	0.21398	0.0513436	No	0.238251	25.3339
Fem1c	4.8105	28.061	0.219477	0.0530065	No	0.00843851	0.946171
Mcm3ap	4.80987	28.0489	0.0491766	0.00763973	No	0.979532	42.6501
Zfp354c	4.80105	27.8779	0.187946	0.0436787	No	0.069344	5.77578
Kng1	4.79036	27.6721	0.279469	0.0720101	No	0	0.0748643
Samt3	4.79036	27.6721	0.279469	0.0720101	No	0	0.0748643
Snora17	4.79036	27.6721	0.279469	0.0720101	No	0	0.0748643
Tgtp2	4.79036	27.6721	0.279469	0.0720101	No	0	0.0748643
Tmprss11g	4.79036	27.6721	0.279469	0.0720101	No	0	0.0748643
4632428C04Rik	4.78673	27.6026	0.200381	0.0471985	No	0.244292	21.4564
Zfp14	4.77511	27.3811	0.282583	0.0730584	No	0	0.073632
Pus10	4.75536	27.0088	0.218545	0.052688	No	0.00277036	0.280741
Edrf1	4.73726	26.672	0.266064	0.0675533	No	0.0470961	7.26932
Ccdc169	4.73413	26.6143	0.2908	0.0760033	No	0	0.0711211
Mup7	4.73413	26.6143	0.2908	0.0760033	No	0	0.0711211
Tpbg	4.72895	26.519	0.0882212	0.0169344	No	0.0865608	4.0316
2410021H03Rik	4.72531	26.4522	0.106287	0.0214905	No	0.0112513	0.563839
Otc	4.71866	26.3304	0.293278	0.0771129	No	0	0.0699504
Plb1	4.71866	26.3304	0.293278	0.0771129	No	0	0.0699504
Xirp1	4.69272	25.8613	NA	0.0701508	No	0	0.0333809
Cep85	4.68093	25.6508	0.161886	0.0362108	No	1.06122	62.0125
Ahrr	4.67418	25.531	0.302353	0.0804441	No	0	0.0673778
Frk	4.67418	25.531	0.302353	0.0804441	No	0	0.0673778
Hsd17b2	4.67418	25.531	0.302353	0.0804441	No	0	0.0673778
Tha1	4.67418	25.531	0.302353	0.0804441	No	0	0.0673778
Zfp791	4.67418	25.531	0.302353	0.0804441	No	0	0.0673778
B3galt2	4.66495	25.3683	0.214989	0.0516801	No	0.0590271	4.46565
Nle1	4.65755	25.2384	0.273804	0.0701313	No	0.0360147	4.57255
Fam221b	4.63976	24.9291	NA	0.0749553	No	0	0.0335657
Gm8787	4.63557	24.8569	0.10018	0.0198746	No	0.00277036	0.125914
Spink5	4.63053	24.7701	NA	0.0756538	No	0	0.0332576
Hps4	4.62192	24.6227	0.0542805	0.00881448	No	0.00835356	0.309871
Pm20d1	4.61005	24.4211	0.317539	0.0854084	No	0	0.0636346
Atf1	4.5993	24.2398	0.0604554	0.0103473	No	0.137574	5.04835
Pibf1	4.59813	24.2201	0.112378	0.0230121	No	0.990656	42.9103
Eppk1	4.59411	24.1526	0.321125	0.0866605	No	0	0.0625872
Ulk3	4.58257	23.9602	0.0760443	0.0139274	No	1.01936	38.5907
Adprhl2	4.58234	23.9565	0.245778	0.061009	No	0.182844	14.1642
H6pd	4.56896	23.7352	0.254042	0.06361	No	0.00554072	0.456672
Fam26e	4.56299	23.6372	0.151051	0.0332689	No	0.632803	29.8999
2610042L04Rik	4.54544	23.3514	0.258461	0.0649672	No	0.00554072	0.445442
Apoa4	4.54349	23.3199	0.123607	0.0258674	No	0.0055832	0.239504
4930447N08Rik	4.54119	23.2828	0.334119	0.0909898	No	0	0.0598914
Dmrt1	4.53863	23.2415	NA	0.0842174	No	0	0.033196
Gm5779	4.52951	23.095	0.181533	0.0417635	No	0.00277036	0.147326
4930579H20Rik	4.52499	23.0228	0.337819	0.0923249	No	0	0.0589056
Tnr	4.52499	23.0228	0.337819	0.0923249	No	0	0.0589056
Ildr2	4.51759	22.9049	0.2617	0.0661133	No	0.00277036	0.220896
B230307C23Rik	4.51755	22.9044	0.293964	0.0774004	No	0.0309412	3.14777
Gm14326	4.51528	22.8684	0.0586873	0.00993228	No	1.3411	44.915
Nudt22	4.51499	22.8638	0.285293	0.0740958	No	0.0193925	1.77453
Shisa6	4.50678	22.734	0.180349	0.041444	No	0.00554072	0.276182
Alms1	4.4927	22.5131	0.0453411	0.0061423	No	0.206833	6.4197
Wdfy4	4.4836	22.3717	NA	0.0877297	No	0	0.029576
Dnaaf5	4.47499	22.2386	0.171984	0.03897	No	0.00277036	0.130889
Spns2	4.47211	22.1942	0.213885	0.051305	No	0.296471	15.6138
B020018J22Rik	4.46694	22.1148	0.351718	0.0973044	No	0	0.0561482
H2-Ea-ps	4.46694	22.1148	0.351718	0.0973044	No	0	0.0561482
Sdr42e1	4.46694	22.1148	0.351718	0.0973044	No	0	0.0561482
Tiam1	4.46694	22.1148	0.351718	0.0973044	No	0	0.0561482
Tmem221	4.46694	22.1148	0.351718	0.0973044	No	0	0.0561482
Polg2	4.46149	22.0315	0.168438	0.0379678	No	0.00562567	0.250672
Fam171a1	4.46072	22.0197	0.0209805	0.00220559	No	0.830707	23.2403
Mid1	4.46071	22.0195	0.0522293	0.00835871	No	0.0166646	0.520584
Acad11	4.45438	21.9232	0.0603128	0.0103139	No	0.404793	12.8237
Zfp710	4.45298	21.9018	0.177751	0.0404878	No	0.0831958	3.70007
D630039A03Rik	4.45046	21.8636	0.354774	0.0987321	No	0	0.055224
Nfam1	4.45046	21.8636	0.354774	0.0987321	No	0	0.055224
Pnpla1	4.45046	21.8636	0.354774	0.0987321	No	0	0.055224
Zfp189	4.44799	21.8262	0.250147	0.0623735	No	0.138518	8.3022
Notch2	4.43259	21.5945	0.208485	0.049543	No	0.00839603	0.411754
Gpr22	4.41225	21.2921	0.137135	0.029267	No	0.292195	10.8691
Ccdc96	4.4078	21.2267	0.29655	0.078347	No	0.0138518	1.05294
Daxx	4.39206	20.9962	0.0702766	0.0125826	No	0.63211	19.3263
Slc12a9	4.39074	20.977	0.286396	0.074489	No	0.00277036	0.195125
Txndc12	4.38792	20.9361	0.0224526	0.0023972	No	0.514216	13.5637
Ccnj	4.38648	20.9152	NA	0.104499	No	0	0.052405
Cyp2c38	4.38648	20.9152	NA	0.104499	No	0	0.052405
Gins3	4.38648	20.9152	NA	0.104499	No	0	0.052405
Krt24	4.38648	20.9152	NA	0.104499	No	0	0.052405
Mup20	4.38648	20.9152	NA	0.104499	No	0	0.052405
Nid2	4.38648	20.9152	NA	0.104499	No	0	0.052405
Tmem81	4.38648	20.9152	NA	0.104499	No	0	0.052405
Zbtb43	4.36977	20.6744	0.252085	0.0629883	No	0.767777	40.0598
Elovl2	4.3697	20.6734	NA	0.10603	No	0	0.0515424
Nyx	4.3697	20.6734	NA	0.10603	No	0	0.0515424
Zbtb20	4.36794	20.6482	0.0854735	0.0162363	No	0.0421501	1.30912
Mpp2	4.36436	20.5969	0.302662	0.0805712	No	0.435989	30.7092
Slitrk2	4.36016	20.537	0.0603128	0.0103118	No	0.229803	6.63734
Mars	4.3579	20.5049	0.155469	0.0344391	No	0.454424	16.666
Lhx1	4.34492	20.3213	NA	0.0999726	No	0	0.025956
C530005A16Rik	4.33933	20.2428	0.159526	0.0355521	No	0.0640581	2.32447
Pou2f1	4.33145	20.1325	0.120615	0.0250624	No	0.00831108	0.273424
Lekr1	4.31391	19.8892	NA	0.103334	No	0	0.0258944
2200002J24Rik	4.29882	19.6822	NA	0.112759	No	0	0.0486618
Cdca8	4.29882	19.6822	NA	0.112759	No	0	0.0486618
Haao	4.29882	19.6822	NA	0.112759	No	0	0.0486618
Icos	4.29882	19.6822	NA	0.112759	No	0	0.0486618
Itgax	4.29882	19.6822	NA	0.112759	No	0	0.0486618
Pcdhga7	4.29882	19.6822	NA	0.112759	No	0	0.0486618
Nqo1	4.29294	19.6021	0.175022	0.0397889	No	0.0703209	2.5056
Mtx3	4.28935	19.5535	0.218659	0.0527555	No	0.914941	36.8936
Ptpdc1	4.28663	19.5167	0.21455	0.0515126	No	1.08103	42.8484
4930524B17Rik	4.28173	19.4505	NA	0.114408	No	0	0.0478608
Amn	4.28173	19.4505	NA	0.114408	No	0	0.0478608
Dsn1	4.28173	19.4505	NA	0.114408	No	0	0.0478608
Gfpt2	4.28173	19.4505	NA	0.114408	No	0	0.0478608
Helq	4.28173	19.4505	NA	0.114408	No	0	0.0478608
Smoc2	4.28173	19.4505	NA	0.114408	No	0	0.0478608
Cfap46	4.27645	19.3793	0.109903	0.0223858	No	0.0112513	0.337921
Trpt1	4.27637	19.3783	0.120378	0.0249954	No	0.629042	19.2069
Bcl11a	4.27554	19.3671	0.145887	0.0317505	No	0.00831108	0.272638
Spsb2	4.26623	19.2426	0.199976	0.0470585	No	1.03106	37.9722
Reep6	4.2563	19.1105	0.198029	0.0464821	No	0.00277036	0.104625
Gm20736	4.2532	19.0695	0.0590105	0.0100075	No	0.00839603	0.219617
Ikbip	4.2519	19.0524	0.131509	0.0277971	No	1.80084	54.8193
Phldb1	4.25059	19.0351	0.0339256	0.00395879	No	0.737057	17.7412
Kcnc2	4.24538	18.9665	0.249121	0.0620349	Yes	2.10963	88.0552
Irf6	4.24416	18.9504	0.323954	0.0875688	No	0.756309	45.4422
Myo5b	4.24404	18.9489	NA	0.11131	No	0	0.0261409
Aldh1a3	4.23173	18.7879	NA	0.112545	No	0	0.0258328
Pdss2	4.23061	18.7733	0.142434	0.0306802	Yes	1.11377	33.914
Diexf	4.22033	18.64	0.167396	0.0376652	No	0.00281284	0.0927177
Slc41a2	4.21886	18.621	0.0810312	0.0151632	No	0.267908	7.07067
Snord104	4.20675	18.4653	0.159532	0.0355771	No	0.0534439	1.65093
BC030500	4.20273	18.414	NA	0.122328	No	0	0.0449186
Mpeg1	4.20273	18.414	NA	0.122328	No	0	0.0449186
S100pbp	4.20273	18.414	NA	0.122328	No	0	0.0449186
Ttpa	4.20273	18.414	NA	0.122328	No	0	0.0449186
Vars2	4.20225	18.4079	0.136805	0.0291819	Yes	0.804386	23.4325
Adgra3	4.19064	18.2604	0.327635	0.0887838	No	0.00562567	0.312936
2310002F09Rik	4.18531	18.193	NA	0.124108	No	0	0.0441792
BC064078	4.18531	18.193	NA	0.124108	No	0	0.0441792
Tfap2d	4.18531	18.193	NA	0.124108	No	0	0.0441792
Syde1	4.18164	18.1467	0.34764	0.0956573	No	0.0166222	1.00692
Lrrc24	4.16988	17.9994	0.331671	0.0902982	No	0.00554072	0.301891
Spata13	4.16812	17.9775	0.153178	0.0337945	No	2.24782	65.3426
Nova2	4.1476	17.7235	0.143343	0.0310043	No	0.267824	7.44819
Bfsp1	4.14644	17.7094	0.393376	0.113776	No	0.118139	10.036
Zfp606	4.13613	17.5832	0.329217	0.0895726	No	0.247402	12.0269
Rab40b	4.13461	17.5648	NA	0.121586	No	0	0.0222744
Tnxb	4.13461	17.5648	NA	0.121586	No	0	0.0222744
Trpm8	4.11378	17.3129	NA	0.124089	No	0	0.0222128
Trim34a	4.10651	17.226	0.351131	0.0969586	No	0.00843851	0.43811
Dusp15	4.09813	17.1261	0.326596	0.0884779	No	0.0886516	3.93031
4933412O06Rik	4.09665	17.1086	NA	0.133521	No	0	0.0411754
Itih4	4.09665	17.1086	NA	0.133521	No	0	0.0411754
S1pr5	4.09665	17.1086	NA	0.133521	No	0	0.0411754
Setdb2	4.09665	17.1086	NA	0.133521	No	0	0.0411754
Uox	4.09665	17.1086	NA	0.133521	No	0	0.0411754
Zer1	4.09562	17.0963	0.158649	0.0353212	No	0.737841	19.9781
Setd1b	4.08161	16.9311	0.0452575	0.00611715	No	0.580728	12.3784
AF366264	4.07886	16.8989	NA	0.13545	No	0	0.0404976
Ghsr	4.07886	16.8989	NA	0.13545	No	0	0.0404976
Hpn	4.07886	16.8989	NA	0.13545	No	0	0.0404976
Slc26a7	4.07886	16.8989	NA	0.13545	No	0	0.0404976
Rtp4	4.06123	16.6936	0.359585	0.100527	No	1.17271	56.9717
Naa40	4.05793	16.6555	0.221663	0.0536502	No	0.169332	5.01204
Lama1	4.05087	16.5742	NA	0.132015	No	0	0.0223977
Klhl18	4.04412	16.4968	0.252542	0.0631213	No	0.224984	7.03971
C130079G13Rik	4.04121	16.4637	0.177885	0.0406201	No	0.0417253	1.10412
Bpifc	4.03914	16.44	NA	0.133337	No	0	0.0221512
Supt20	4.03909	16.4395	0.260602	0.0657222	No	2.64575	83.9413
B330016D10Rik	4.02589	16.2897	0.362175	0.10139	No	0.185614	8.43829
Zfp521	4.0227	16.2537	0.323919	0.0875353	No	0.770674	29.2725
Cdc25b	4.01189	16.1324	0.186885	0.0433364	No	0.0139368	0.36454
Kcnf1	4.01096	16.122	0.218407	0.052634	Yes	3.02367	83.6427
Sft2d2	3.99882	15.987	0.317492	0.0853721	No	0.0332868	1.19034
1700020N15Rik	3.97854	15.7638	NA	0.146762	No	0	0.0374321
9530053A07Rik	3.97854	15.7638	NA	0.146762	No	0	0.0374321
Apcs	3.97854	15.7638	NA	0.146762	No	0	0.0374321
Apoc4	3.97854	15.7638	NA	0.146762	No	0	0.0374321
Asf1b	3.97854	15.7638	NA	0.146762	No	0	0.0374321
Dapp1	3.97854	15.7638	NA	0.146762	No	0	0.0374321
Itprip	3.97854	15.7638	NA	0.146762	No	0	0.0374321
Mov10	3.97854	15.7638	NA	0.146762	No	0	0.0374321
Nox4	3.97854	15.7638	NA	0.146762	No	0	0.0374321
Scarf2	3.97854	15.7638	NA	0.146762	No	0	0.0374321
Scd4	3.97854	15.7638	NA	0.146762	No	0	0.0374321
Stat5a	3.97854	15.7638	NA	0.146762	No	0	0.0374321
Vamp5	3.96905	15.6604	0.248419	0.0617572	No	0.00281284	0.0812416
Usp30	3.96761	15.6448	0.223043	0.054071	No	0.568264	15.0449
0610009L18Rik	3.9624	15.5884	0.0889039	0.0171011	No	1.40162	29.2583
Ggh	3.96157	15.5795	0.162858	0.0364891	Yes	4.55258	107.059
Adrb3	3.96037	15.5665	NA	0.148862	No	0	0.036816
Col11a2	3.96037	15.5665	NA	0.148862	No	0	0.036816
Efna3	3.96037	15.5665	NA	0.148862	No	0	0.036816
Mccc1os	3.96037	15.5665	NA	0.148862	No	0	0.036816
Papl	3.96037	15.5665	NA	0.148862	No	0	0.036816
Sgk2	3.96037	15.5665	NA	0.148862	No	0	0.036816
Tmem161b	3.96028	15.5655	0.284558	0.0738411	No	1.33797	40.4866
C230024C17Rik	3.95842	15.5454	0.167396	0.0376681	No	0.00843851	0.200716
Zfp709	3.94606	15.4129	0.207844	0.0493753	No	0.00831108	0.210344
Ptgr1	3.94586	15.4107	0.200032	0.0470864	Yes	0.786825	19.4017
Igfbp5	3.9429	15.3791	0.346904	0.0954289	No	0.0871129	3.12184
Dis3	3.93605	15.3063	0.252652	0.0632429	No	0.349108	9.44957
Gm8817	3.9327	15.2708	0.302313	0.0803205	No	0.00277036	0.08842
Tmem74	3.93069	15.2495	0.399322	0.116046	No	0.379582	17.182
Trabd2b	3.9088	15.0198	0.0213651	0.00225718	No	0.596977	10.4753
Gpt2	3.90846	15.0163	0.176567	0.0401798	Yes	3.7265	84.5218
Utp14b	3.88515	14.7757	0.315707	0.0847506	No	0.0502912	1.48737
Rnf34	3.87539	14.676	0.274562	0.0703869	No	1.24496	32.6376
Cyp2c39	3.87095	14.6309	NA	0.152727	No	0	0.0185312
Slc7a6os	3.86926	14.6138	0.305258	0.0814219	No	1.18037	33.1604
Rdh11	3.84812	14.4012	0.278027	0.0714619	No	2.12776	54.1735
Afap1l2	3.84576	14.3777	NA	0.162629	No	0	0.0336889
Akr1c6	3.84576	14.3777	NA	0.162629	No	0	0.0336889
Alpk3	3.84576	14.3777	NA	0.162629	No	0	0.0336889
Fgf6	3.84576	14.3777	NA	0.162629	No	0	0.0336889
Gm10635	3.84576	14.3777	NA	0.162629	No	0	0.0336889
Itih1	3.84576	14.3777	NA	0.162629	No	0	0.0336889
Nespas	3.84576	14.3777	NA	0.162629	No	0	0.0336889
Olfr1499	3.84576	14.3777	NA	0.162629	No	0	0.0336889
Olfr666	3.84576	14.3777	NA	0.162629	No	0	0.0336889
Olfr731	3.84576	14.3777	NA	0.162629	No	0	0.0336889
Sh3tc1	3.84576	14.3777	NA	0.162629	No	0	0.0336889
Sspo	3.84576	14.3777	NA	0.162629	No	0	0.0336889
Zfp599	3.84576	14.3777	NA	0.162629	No	0	0.0336889
Zfp879	3.84576	14.3777	NA	0.162629	No	0	0.0336889
A530032D15Rik	3.8411	14.3313	0.410272	0.120391	No	0.00831108	0.329403
Gm5126	3.83461	14.267	0.462565	0.141983	No	0.115326	6.43912
Mdk	3.8306	14.2274	0.289565	0.0755725	No	0.410631	10.4907
1700018L02Rik	3.82718	14.1937	NA	0.164924	No	0	0.0331344
4930488L21Rik	3.82718	14.1937	NA	0.164924	No	0	0.0331344
Dmgdh	3.82718	14.1937	NA	0.164924	No	0	0.0331344
F9	3.82718	14.1937	NA	0.164924	No	0	0.0331344
Pkn3	3.82718	14.1937	NA	0.164924	No	0	0.0331344
Lysmd1	3.8254	14.1762	0.218545	0.0527	No	1.01404	22.471
C920021L13Rik	3.82401	14.1625	0.425269	0.126442	No	0.404515	16.4514
Flt1	3.82156	14.1385	0.271195	0.069281	No	0.016877	0.411384
5930412G12Rik	3.8181	14.1047	NA	0.160111	No	0	0.0186545
P2rx7	3.8181	14.1047	NA	0.160111	No	0	0.0186545
Vmn2r52	3.8181	14.1047	NA	0.160111	No	0	0.0186545
C030039L03Rik	3.81217	14.0468	0.112219	0.0229468	No	0.722705	13.5264
Msl3l2	3.80924	14.0183	0.382418	0.109409	No	0.0731337	2.36365
Arhgef10	3.79964	13.9253	0.315707	0.0847287	No	0.0664887	1.73225
Cd84	3.78414	13.7766	0.0593035	0.0100926	No	0.0812749	1.37803
LOC100861615	3.76697	13.6135	0.287772	0.0749973	No	0.126578	2.96281
Lama2	3.75748	13.5243	0.363889	0.102138	No	0.0858812	2.3823
Gemin6	3.75379	13.4897	0.328286	0.0891265	No	0.511936	12.8467
Trp53i13	3.74766	13.4325	0.247214	0.0614208	Yes	2.18268	46.271
4930519H02Rik	3.7363	13.3272	0.235102	0.0576747	No	0.120909	2.48334
Rbm43	3.73367	13.3029	0.135414	0.0288044	No	0.891476	15.9227
Pank3	3.72682	13.2399	0.133182	0.0281607	Yes	3.41194	60.3519
Syt13	3.7262	13.2342	0.486473	0.151644	No	0.0956364	4.51806
Ush2a	3.72323	13.207	0.43756	0.131826	No	0.00562567	0.19839
Tcn2	3.72208	13.1965	0.410023	0.120261	No	2.0308	61.8141
Bcl3	3.7207	13.1838	0.511859	0.163032	No	0.421925	25.9854
Tmem29	3.71783	13.1577	0.239061	0.0589111	Yes	2.16932	43.8686
Eml3	3.71095	13.095	0.410023	0.120233	No	2.38809	71.1657
Rora	3.69929	12.9897	0.207474	0.0492408	No	0.0505461	0.95777
Prpf38b	3.69829	12.9806	0.220928	0.0534559	No	3.29139	63.4504
Xrn1	3.69809	12.9788	0.466604	0.14364	No	0.0281284	1.07056
1700011A15Rik	3.69473	12.9487	NA	0.18193	No	0	0.0299457
4930449I24Rik	3.69473	12.9487	NA	0.18193	No	0	0.0299457
6430710C18Rik	3.69473	12.9487	NA	0.18193	No	0	0.0299457
Acacb	3.69473	12.9487	NA	0.18193	No	0	0.0299457
Ckap2l	3.69473	12.9487	NA	0.18193	No	0	0.0299457
Cxcl12	3.69473	12.9487	NA	0.18193	No	0	0.0299457
Cyp2c37	3.69473	12.9487	NA	0.18193	No	0	0.0299457
Dok7	3.69473	12.9487	NA	0.18193	No	0	0.0299457
Gldc	3.69473	12.9487	NA	0.18193	No	0	0.0299457
Gsta1	3.69473	12.9487	NA	0.18193	No	0	0.0299457
Hrg	3.69473	12.9487	NA	0.18193	No	0	0.0299457
Klk12	3.69473	12.9487	NA	0.18193	No	0	0.0299457
Krt5	3.69473	12.9487	NA	0.18193	No	0	0.0299457
Lrch1	3.69473	12.9487	NA	0.18193	No	0	0.0299457
Nbeal2	3.69473	12.9487	NA	0.18193	No	0	0.0299457
Nepn	3.69473	12.9487	NA	0.18193	No	0	0.0299457
Nms	3.69473	12.9487	NA	0.18193	No	0	0.0299457
Nr0b2	3.69473	12.9487	NA	0.18193	No	0	0.0299457
Olfr213	3.69473	12.9487	NA	0.18193	No	0	0.0299457
Olfr77	3.69473	12.9487	NA	0.18193	No	0	0.0299457
Olfr982	3.69473	12.9487	NA	0.18193	No	0	0.0299457
Prdm16	3.69473	12.9487	NA	0.18193	No	0	0.0299457
Rab19	3.69473	12.9487	NA	0.18193	No	0	0.0299457
Serpinb13	3.69473	12.9487	NA	0.18193	No	0	0.0299457
Serpind1	3.69473	12.9487	NA	0.18193	No	0	0.0299457
Ska1	3.69473	12.9487	NA	0.18193	No	0	0.0299457
Slc6a7	3.69473	12.9487	NA	0.18193	No	0	0.0299457
Snora23	3.69473	12.9487	NA	0.18193	No	0	0.0299457
Tmprss9	3.69473	12.9487	NA	0.18193	No	0	0.0299457
Trim42	3.69473	12.9487	NA	0.18193	No	0	0.0299457
Wdr59	3.69462	12.9476	0.165155	0.0370899	No	1.60724	28.6761
Rpf1	3.6887	12.8947	0.240843	0.0594245	No	0.44053	8.64024
Taf5	3.67833	12.8023	0.0516711	0.00823083	No	0.495758	7.57742
A730082K24Rik	3.67779	12.7975	0.450926	0.137272	No	0.00843851	0.284484
Cdhr2	3.6757	12.779	NA	0.184448	No	0	0.0294528
Gm30332	3.6757	12.779	NA	0.184448	No	0	0.0294528
Kcns2	3.6757	12.779	NA	0.184448	No	0	0.0294528
Krt14	3.6757	12.779	NA	0.184448	No	0	0.0294528
Rftn1	3.6757	12.779	NA	0.184448	No	0	0.0294528
Slc38a5	3.6757	12.779	NA	0.184448	No	0	0.0294528
Snord2	3.6757	12.779	NA	0.184448	No	0	0.0294528
Tceal7	3.6757	12.779	NA	0.184448	No	0	0.0294528
Itm2a	3.66902	12.7199	0.256709	0.0644886	Yes	9.47783	186.09
Cxcl11	3.66883	12.7183	0.191057	0.0446032	No	0.332774	5.97619
Nudt13	3.66332	12.6698	0.391612	0.112841	Yes	1.78411	46.0227
Rnf169	3.66131	12.6522	0.448983	0.136641	No	0.22717	7.23183
Fmo5	3.6572	12.6161	0.164696	0.0369653	No	0.274596	4.71699
Stx17	3.65351	12.5839	0.192669	0.045037	No	0.371304	6.57498
Riok1	3.65102	12.5622	0.405026	0.118306	No	0.193576	5.1027
Usp27x	3.64986	12.5521	0.41823	0.123662	No	1.1581	31.8091
Pcdhga3	3.64454	12.5059	0.281901	0.0728564	No	1.43251	28.4362
Zfp704	3.64336	12.4957	0.0602856	0.0102957	No	0.951796	14.2929
Rnaseh2b	3.64273	12.4902	0.268591	0.0684352	Yes	3.1615	61.3251
Nab2	3.63191	12.3969	0.305424	0.0815574	No	0.694133	14.1602
Zfp445	3.63155	12.3939	0.145843	0.0317192	No	2.45133	40.1665
Pisd-ps2	3.62799	12.3633	0.211443	0.0504037	No	0.306429	5.40357
Rnf32	3.62291	12.3198	0.411671	0.120924	No	1.36587	35.0101
D630023F18Rik	3.62009	12.2958	0.325082	0.0879466	No	0.00277036	0.0593985
Nhs	3.61997	12.2947	0.477287	0.147883	No	0.00277036	0.0957216
Fxyd5	3.61891	12.2857	0.309526	0.0828606	Yes	6.61848	133.682
Rnf216	3.60842	12.1967	0.388613	0.111711	Yes	1.50768	35.368
Slc18b1	3.60248	12.1466	0.0870868	0.0166338	No	0.547144	8.18327
Pde9a	3.59685	12.0993	0.238629	0.0587714	No	1.09275	19.2919
Scgb2b23-ps	3.59535	12.0867	0.472883	0.146074	No	0.00554072	0.173035
Prokr2	3.59509	12.0845	0.475259	0.147085	No	0.315821	9.75101
Rgs20	3.59356	12.0717	0.174939	0.0397571	No	0.556824	9.0796
Slc5a7	3.59336	12.0701	0.287406	0.074878	No	1.2177	22.9536
Gpha2	3.59278	12.0652	0.431742	0.129009	No	0.684642	17.7428
Rims2	3.59194	12.0582	0.195868	0.0458725	No	1.48605	24.7785
Insm1	3.58349	11.9878	0.166426	0.0374003	No	0.105868	1.69438
Agtr1a	3.58246	11.9792	0.269387	0.0686946	No	0.0195624	0.355544
Hibch	3.56896	11.8676	0.184395	0.0425389	No	1.9698	31.6777
Phip	3.56557	11.8397	0.116963	0.0241292	Yes	2.30327	34.3953
Cxcl5	3.55236	11.7319	0.368932	0.104021	No	0.00281284	0.0597066
Zmym1	3.54521	11.6739	0.387614	0.111255	No	0.0250607	0.53528
Adcy3	3.53727	11.6098	0.367887	0.103527	No	0.0253155	0.511989
Fhod1	3.53439	11.5866	0.249121	0.0620135	No	0.0196474	0.329156
Spice1	3.53243	11.5709	0.5325	0.172613	No	0.0914219	3.38707
Acot11	3.53221	11.5692	0.14979	0.0328793	No	0.0337115	0.504949
Zfp58	3.52923	11.5453	0.499214	0.157701	No	0.016877	0.508061
Haus6	3.52612	11.5204	0.493196	0.154586	No	0.00562567	0.164701
Ass1	3.52533	11.5141	0.281901	0.0728573	No	0.033754	0.58368
B430306N03Rik	3.52358	11.5002	0.209562	0.0498927	No	0.0055832	0.0889745
Dusp14	3.52229	11.4899	0.296558	0.0783886	No	0.413444	7.27754
Fam63a	3.52177	11.4857	0.254672	0.0638819	Yes	2.53241	42.0405
1700001J11Rik	3.52047	11.4754	NA	0.205821	No	0	0.0262025
Abcc8	3.52047	11.4754	NA	0.205821	No	0	0.0262025
Atoh8	3.52047	11.4754	NA	0.205821	No	0	0.0262025
Avpr1b	3.52047	11.4754	NA	0.205821	No	0	0.0262025
Barx1	3.52047	11.4754	NA	0.205821	No	0	0.0262025
Bcorl1	3.52047	11.4754	NA	0.205821	No	0	0.0262025
Bloodlinc	3.52047	11.4754	NA	0.205821	No	0	0.0262025
Ccdc155	3.52047	11.4754	NA	0.205821	No	0	0.0262025
Ceacam12	3.52047	11.4754	NA	0.205821	No	0	0.0262025
Col1a1	3.52047	11.4754	NA	0.205821	No	0	0.0262025
Col4a5	3.52047	11.4754	NA	0.205821	No	0	0.0262025
Fam84b	3.52047	11.4754	NA	0.205821	No	0	0.0262025
Gm1527	3.52047	11.4754	NA	0.205821	No	0	0.0262025
Inpp5d	3.52047	11.4754	NA	0.205821	No	0	0.0262025
Klhl10	3.52047	11.4754	NA	0.205821	No	0	0.0262025
Med9os	3.52047	11.4754	NA	0.205821	No	0	0.0262025
Mup3	3.52047	11.4754	NA	0.205821	No	0	0.0262025
Pou6f2	3.52047	11.4754	NA	0.205821	No	0	0.0262025
Sema4a	3.52047	11.4754	NA	0.205821	No	0	0.0262025
Slc9a7	3.52047	11.4754	NA	0.205821	No	0	0.0262025
Snora28	3.52047	11.4754	NA	0.205821	No	0	0.0262025
Stra6	3.52047	11.4754	NA	0.205821	No	0	0.0262025
Tcfl5	3.52047	11.4754	NA	0.205821	No	0	0.0262025
Traf4	3.52047	11.4754	NA	0.205821	No	0	0.0262025
Ugt2b5	3.52047	11.4754	NA	0.205821	No	0	0.0262025
Vmn1r8	3.52047	11.4754	NA	0.205821	No	0	0.0262025
Wt1os	3.52047	11.4754	NA	0.205821	No	0	0.0262025
Slfn2	3.51903	11.464	0.357166	0.0996644	No	0.00281284	0.0556553
Gm13212	3.5182	11.4573	NA	0.201278	No	0	0.014788
Kifc3	3.5182	11.4573	NA	0.201278	No	0	0.014788
Foxg1	3.51697	11.4476	0.149972	0.0329304	No	0.0861785	1.27237
Arsk	3.50671	11.3665	0.563464	0.188298	No	0.464118	21.611
1700019G17Rik	3.50125	11.3235	NA	0.208555	No	0	0.0257712
4930571O06Rik	3.50125	11.3235	NA	0.208555	No	0	0.0257712
Cdon	3.50125	11.3235	NA	0.208555	No	0	0.0257712
Gm15987	3.50125	11.3235	NA	0.208555	No	0	0.0257712
Gm6484	3.50125	11.3235	NA	0.208555	No	0	0.0257712
Hba-x	3.50125	11.3235	NA	0.208555	No	0	0.0257712
Ky	3.50125	11.3235	NA	0.208555	No	0	0.0257712
Lct	3.50125	11.3235	NA	0.208555	No	0	0.0257712
Mphosph9	3.50125	11.3235	NA	0.208555	No	0	0.0257712
Olfr69	3.50125	11.3235	NA	0.208555	No	0	0.0257712
Pde6c	3.50125	11.3235	NA	0.208555	No	0	0.0257712
Shox2	3.50125	11.3235	NA	0.208555	No	0	0.0257712
Siglecf	3.50125	11.3235	NA	0.208555	No	0	0.0257712
Slc17a1	3.50125	11.3235	NA	0.208555	No	0	0.0257712
Snord22	3.50125	11.3235	NA	0.208555	No	0	0.0257712
Vmn2r36	3.50125	11.3235	NA	0.208555	No	0	0.0257712
Gpatch2	3.49756	11.2946	0.432798	0.129455	No	0.0554922	1.22965
Atp6v1c2	3.49661	11.2871	0.289224	0.0754619	Yes	2.75632	46.5375
Spag8	3.49083	11.242	0.538741	0.175775	No	0.0747998	2.56784
AI317395	3.48342	11.1845	0.542227	0.17756	No	0.0831108	2.86797
Slc35a4	3.48331	11.1836	0.262628	0.0664261	No	3.80074	61.0904
Gng13	3.47891	11.1495	0.412394	0.121198	Yes	1.0295	21.0393
Asphd1	3.47746	11.1383	0.267079	0.0679505	Yes	1.44844	23.2639
H2-M3	3.47254	11.1004	0.499796	0.158002	No	0.772931	20.437
Ccpg1os	3.472	11.0963	0.417325	0.123239	Yes	1.46275	29.9336
Tpm2	3.47031	11.0832	0.512998	0.163701	No	0.628872	17.5256
Speer4d	3.46883	11.0719	0.52012	0.16741	No	0.00281284	0.0846768
Fam193b	3.46343	11.0305	0.561174	0.187281	No	0.191273	7.3105
Mxi1	3.46235	11.0222	0.35343	0.0980139	No	0.374211	6.66057
Tcaf2	3.44073	10.8584	0.436561	0.131297	No	0.969626	19.8285
A130010J15Rik	3.43856	10.842	0.185628	0.042948	No	2.10011	29.7482
Gm11696	3.43552	10.8192	0.148346	0.0324351	No	1.48269	20.2367
Fga	3.4278	10.7615	0.392462	0.113312	No	0.00277036	0.0520969
Pxn	3.42508	10.7412	0.5582	0.185831	No	0.0928236	3.04698
Spcs3	3.42134	10.7134	0.364685	0.10247	Yes	2.61589	45.0604
Entpd7	3.40156	10.5675	0.380098	0.1082	No	1.54974	26.679
Brpf1	3.40033	10.5585	0.579317	0.195984	No	0.213775	7.67614
Tgfb3	3.3996	10.5532	0.47495	0.146883	No	2.40191	50.6493
Fam76b	3.39913	10.5497	0.475301	0.147133	No	1.12758	23.7992
Klhl31	3.39716	10.5353	0.155341	0.0343644	No	0.0111664	0.148496
Mug-ps1	3.39708	10.5348	0.360332	0.100839	No	0.00554072	0.0932723
Kdm6a	3.39586	10.5258	0.417464	0.123311	No	1.65344	30.2965
Ing2	3.39389	10.5115	0.347911	0.0957578	Yes	3.54892	57.5026
Kirrel	3.39093	10.4899	0.510864	0.162597	No	0.163102	3.80311
Hn1l	3.39048	10.4867	0.373947	0.106115	Yes	2.39649	40.3143
Cbwd1	3.38917	10.4771	0.264169	0.0669839	No	3.47254	50.5647
Fblim1	3.38904	10.4762	0.100392	0.0199466	No	0.044793	0.562684
Hip1	3.38832	10.471	0.365947	0.102879	Yes	2.39087	39.5786
Dnd1	3.38379	10.4381	0.358869	0.100273	No	0.108044	1.76134
Zfp703	3.38174	10.4233	0.292969	0.0768762	Yes	1.17476	17.5352
Suox	3.38028	10.4128	0.423884	0.125879	No	0.42118	7.64693
Polr3b	3.37466	10.3723	0.11961	0.0247925	Yes	3.41502	43.0287
Tbx3os2	3.36388	10.295	0.463082	0.142176	No	0.00277036	0.0552856
Stx5a	3.3595	10.2638	0.402653	0.117314	No	0.235566	3.99478
Kcnk6	3.35595	10.2386	0.0743464	0.0134959	No	0.587817	7.012
BC021785	3.35325	10.2195	0.291389	0.0762225	No	0.33047	4.77222
Ncoa3	3.35062	10.2008	0.370273	0.104592	No	4.70231	74.797
Alg14	3.33493	10.0905	0.104129	0.0209066	Yes	9.02169	108.418
Terf1	3.33438	10.0867	0.183832	0.0423475	Yes	14.7277	188.508
Galnt7	3.33237	10.0727	0.477735	0.148207	No	1.41843	26.9915
Med25	3.3301	10.0568	0.416754	0.122964	No	6.45208	107.802
Zbtb21	3.32642	10.0312	0.280452	0.0723363	No	1.21213	16.8023
Tmem68	3.3215	9.99703	0.442202	0.133753	No	0.401938	6.97355
Trim11	3.32082	9.99236	0.467392	0.143987	No	2.51438	45.895
Usp37	3.31879	9.97826	0.137978	0.0295043	Yes	1.22108	14.8493
4930583K01Rik	3.316	9.95899	NA	0.235995	No	0	0.0224593
Agtr1b	3.316	9.95899	NA	0.235995	No	0	0.0224593
Bub1b	3.316	9.95899	NA	0.235995	No	0	0.0224593
Ccdc162	3.316	9.95899	NA	0.235995	No	0	0.0224593
Ccdc177	3.316	9.95899	NA	0.235995	No	0	0.0224593
Clca4c-ps	3.316	9.95899	NA	0.235995	No	0	0.0224593
Clec7a	3.316	9.95899	NA	0.235995	No	0	0.0224593
Colec11	3.316	9.95899	NA	0.235995	No	0	0.0224593
Cyp2c53-ps	3.316	9.95899	NA	0.235995	No	0	0.0224593
Dppa2	3.316	9.95899	NA	0.235995	No	0	0.0224593
Fgf21	3.316	9.95899	NA	0.235995	No	0	0.0224593
Fnd3c2	3.316	9.95899	NA	0.235995	No	0	0.0224593
Gphb5	3.316	9.95899	NA	0.235995	No	0	0.0224593
Grin1os	3.316	9.95899	NA	0.235995	No	0	0.0224593
Il18rap	3.316	9.95899	NA	0.235995	No	0	0.0224593
Kctd21	3.316	9.95899	NA	0.235995	No	0	0.0224593
Kera	3.316	9.95899	NA	0.235995	No	0	0.0224593
Krtap10-4	3.316	9.95899	NA	0.235995	No	0	0.0224593
Lincppara	3.316	9.95899	NA	0.235995	No	0	0.0224593
Olfr139	3.316	9.95899	NA	0.235995	No	0	0.0224593
Pax2	3.316	9.95899	NA	0.235995	No	0	0.0224593
Pcsk4	3.316	9.95899	NA	0.235995	No	0	0.0224593
Prss8	3.316	9.95899	NA	0.235995	No	0	0.0224593
Rapgef5	3.316	9.95899	NA	0.235995	No	0	0.0224593
Sec14l5	3.316	9.95899	NA	0.235995	No	0	0.0224593
Serpina1b	3.316	9.95899	NA	0.235995	No	0	0.0224593
Slc22a14	3.316	9.95899	NA	0.235995	No	0	0.0224593
Spaca1	3.316	9.95899	NA	0.235995	No	0	0.0224593
Vmn1r184	3.316	9.95899	NA	0.235995	No	0	0.0224593
Vmn1r25	3.316	9.95899	NA	0.235995	No	0	0.0224593
Sart3	3.30848	9.90724	0.410023	0.120287	No	0.355998	5.71583
Ehf	3.30492	9.88282	0.389639	0.112079	No	0.0927811	1.43607
Hdac9	3.30047	9.85237	0.318893	0.0858677	Yes	3.64224	51.1962
4921539E11Rik	3.296	9.82191	NA	0.239063	No	0	0.0220896
4930519K11Rik	3.296	9.82191	NA	0.239063	No	0	0.0220896
4930558J18Rik	3.296	9.82191	NA	0.239063	No	0	0.0220896
5430419D17Rik	3.296	9.82191	NA	0.239063	No	0	0.0220896
A630095E13Rik	3.296	9.82191	NA	0.239063	No	0	0.0220896
C330027C09Rik	3.296	9.82191	NA	0.239063	No	0	0.0220896
Cyp2d37-ps	3.296	9.82191	NA	0.239063	No	0	0.0220896
Dlx1	3.296	9.82191	NA	0.239063	No	0	0.0220896
Doc2b	3.296	9.82191	NA	0.239063	No	0	0.0220896
Gm5797	3.296	9.82191	NA	0.239063	No	0	0.0220896
Hecw2	3.296	9.82191	NA	0.239063	No	0	0.0220896
Itgbl1	3.296	9.82191	NA	0.239063	No	0	0.0220896
Kifc1	3.296	9.82191	NA	0.239063	No	0	0.0220896
Krt16	3.296	9.82191	NA	0.239063	No	0	0.0220896
Lama3	3.296	9.82191	NA	0.239063	No	0	0.0220896
Lrcol1	3.296	9.82191	NA	0.239063	No	0	0.0220896
Mrvi1	3.296	9.82191	NA	0.239063	No	0	0.0220896
Mug1	3.296	9.82191	NA	0.239063	No	0	0.0220896
Nxph1	3.296	9.82191	NA	0.239063	No	0	0.0220896
Olfr263	3.296	9.82191	NA	0.239063	No	0	0.0220896
Olfr459	3.296	9.82191	NA	0.239063	No	0	0.0220896
Pgap2	3.296	9.82191	NA	0.239063	No	0	0.0220896
Ptpn4	3.296	9.82191	NA	0.239063	No	0	0.0220896
Slc45a2	3.296	9.82191	NA	0.239063	No	0	0.0220896
Vmn1r84	3.296	9.82191	NA	0.239063	No	0	0.0220896
Zkscan2	3.296	9.82191	NA	0.239063	No	0	0.0220896
Eps8l1	3.28655	9.75774	0.603268	0.208396	No	0.160681	4.8229
Fam184a	3.28552	9.7508	0.185214	0.0427694	Yes	3.01022	36.8467
Prkrip1	3.28139	9.72294	0.292572	0.0767188	Yes	8.9291	119.583
Nkd1	3.28083	9.71917	0.43437	0.130087	No	0.0393797	0.635915
Redrum	3.27967	9.71132	0.199601	0.0468957	Yes	3.4093	41.9654
Zfp78	3.27691	9.69276	0.328278	0.0890806	No	0.125049	1.73066
Timp1	3.27628	9.68851	0.150154	0.0329995	Yes	6.25977	73.9966
Gnaz	3.27604	9.6869	0.428993	0.127997	No	1.9773	31.3969
Cacna2d2	3.27432	9.6754	0.345649	0.0949807	No	1.39218	19.5643
Bmp8b	3.27264	9.66415	0.282908	0.0731807	No	0.0167496	0.220665
Ccdc39	3.26762	9.63055	0.381836	0.109055	No	0.310323	4.5367
Plekhg3	3.26417	9.60754	0.23174	0.0565906	No	0.0251456	0.313367
Rnf40	3.25474	9.54496	0.425883	0.126719	No	1.01446	15.5813
Zfp763	3.24821	9.50189	0.571283	0.191848	No	0.00562567	0.127269
Stx11	3.2465	9.49061	0.571465	0.191952	No	0.00554072	0.125174
Tor2a	3.24085	9.4535	0.519746	0.167237	No	1.48228	27.1307
Hnf4g	3.23913	9.44226	0.236677	0.0581849	No	0.206366	2.51733
Shmt2	3.23792	9.43431	0.516233	0.165235	No	1.57229	28.3006
Tinagl1	3.23421	9.41008	0.579878	0.196407	No	0.556899	12.5174
Clasrp	3.21092	9.2594	0.39187	0.113003	Yes	3.62839	50.2201
Gcc1	3.20997	9.25334	0.521247	0.167859	No	3.49329	60.9392
Map3k6	3.20605	9.22824	0.373947	0.10616	Yes	3.7493	50.4828
Gm5595	3.20364	9.21282	0.296974	0.0785696	No	0.393604	4.8859
Cenpv	3.20123	9.19743	0.391992	0.113126	Yes	3.50186	47.9338
Ccnt2	3.19991	9.189	0.487891	0.152268	No	0.473732	7.52018
Zfp442	3.19949	9.18636	0.595102	0.203977	No	0.0281284	0.62886
Atad3a	3.19521	9.1591	0.47741	0.147964	No	4.34228	67.1569
Dhx16	3.19511	9.15849	0.398868	0.115809	No	1.46956	20.1451
Mfap5	3.19242	9.14145	0.351718	0.097168	Yes	2.3384	30.184
Zfp617	3.18687	9.1063	0.147299	0.0321458	Yes	5.73869	62.5042
Elovl1	3.18452	9.09153	0.540703	0.1767	No	2.16092	38.0055
Ltbp3	3.17692	9.04372	0.54949	0.181127	No	2.88588	51.4465
Odf3b	3.1763	9.03986	0.542628	0.177812	No	1.72888	30.1777
Styx	3.17225	9.01451	0.579444	0.196102	No	0.263184	5.15809
Wipf1	3.17208	9.01348	0.316808	0.0851645	No	0.0587297	0.718158
Snhg9	3.16386	8.96223	0.37119	0.104907	No	0.149642	1.914
Atr	3.16181	8.94955	0.434617	0.130342	No	0.412826	5.70576
Figf	3.16059	8.94194	0.597592	0.20532	No	0.016877	0.349752
Poll	3.15902	8.93224	0.413198	0.121589	Yes	3.59324	48.061
Acaa2	3.15494	8.90699	0.133886	0.0283496	Yes	19.0004	199.394
9130409J20Rik	3.15049	8.87955	0.635438	0.226254	No	0.144059	3.63742
Ivd	3.148	8.86429	0.356172	0.0993342	No	0.038955	0.482413
Cdc73	3.14764	8.86203	0.4776	0.14813	No	1.6539	23.9603
Ppapdc2	3.14694	8.85776	0.570719	0.191574	No	2.64855	47.802
Cnbd2	3.14457	8.84322	0.447959	0.136296	No	0.87684	12.1051
1700073E17Rik	3.14457	8.84319	NA	0.259863	No	0	0.011168
Gm4847	3.14457	8.84319	NA	0.259863	No	0	0.011168
Hmha1	3.14457	8.84319	NA	0.259863	No	0	0.011168
Gm10125	3.13834	8.80509	NA	0.260901	No	0	0.0111064
Hist2h2ab	3.13834	8.80509	NA	0.260901	No	0	0.0111064
Tmem8b	3.13486	8.78388	0.104574	0.0210272	Yes	3.55927	36.0582
Pde2a	3.13201	8.76654	0.142579	0.0307302	Yes	8.45374	87.4586
Cul4b	3.12766	8.74018	0.35332	0.0979241	No	4.21639	50.8159
Ddr1	3.12745	8.73889	0.282919	0.073268	Yes	2.83041	32.0963
Tmem100	3.12341	8.71446	0.413676	0.121791	No	4.01353	51.4818
Gemin2	3.12309	8.71253	0.536955	0.174712	No	3.15293	49.5695
5430440P10Rik	3.11557	8.6672	0.123306	0.0257596	No	0.103565	1.04425
AU040320	3.11475	8.66231	0.294506	0.0776548	Yes	6.72651	76.0911
Adgrl2	3.10718	8.61695	0.497338	0.156837	No	1.31636	18.6698
Alkbh1	3.10594	8.60956	0.283693	0.0735543	No	0.127989	1.42221
2310022B05Rik	3.1055	8.60696	0.431742	0.129021	No	0.943537	12.1131
Mex3b	3.10505	8.60424	0.485238	0.151042	No	0.196729	2.72125
Nmb	3.09849	8.56524	0.168457	0.0379949	Yes	15.2577	155.786
Igfbp2	3.09554	8.54771	0.369478	0.104313	Yes	6.5635	77.6757
4930506C21Rik	3.09245	8.52946	0.096569	0.0189925	No	0.128244	1.24774
Rbm45	3.07622	8.43403	0.428616	0.127852	No	1.19052	14.7059
AA415398	3.07181	8.4083	0.552181	0.18292	No	0.939322	14.1779
1700066J03Rik	3.07014	8.39852	NA	0.275157	No	0	0.0187161
4932411E22Rik	3.07014	8.39852	NA	0.275157	No	0	0.0187161
Cdc7	3.07014	8.39852	NA	0.275157	No	0	0.0187161
Cdca7l	3.07014	8.39852	NA	0.275157	No	0	0.0187161
Dennd3	3.07014	8.39852	NA	0.275157	No	0	0.0187161
Dusp2	3.07014	8.39852	NA	0.275157	No	0	0.0187161
E2f8	3.07014	8.39852	NA	0.275157	No	0	0.0187161
Erbb3	3.07014	8.39852	NA	0.275157	No	0	0.0187161
Fcgbp	3.07014	8.39852	NA	0.275157	No	0	0.0187161
Foxo3	3.07014	8.39852	NA	0.275157	No	0	0.0187161
Gm19705	3.07014	8.39852	NA	0.275157	No	0	0.0187161
Hoxa11os	3.07014	8.39852	NA	0.275157	No	0	0.0187161
Hoxa3	3.07014	8.39852	NA	0.275157	No	0	0.0187161
Kif12	3.07014	8.39852	NA	0.275157	No	0	0.0187161
Kis2	3.07014	8.39852	NA	0.275157	No	0	0.0187161
Lrrc26	3.07014	8.39852	NA	0.275157	No	0	0.0187161
Ltf	3.07014	8.39852	NA	0.275157	No	0	0.0187161
Mgst2	3.07014	8.39852	NA	0.275157	No	0	0.0187161
Msh6	3.07014	8.39852	NA	0.275157	No	0	0.0187161
Nlrc4	3.07014	8.39852	NA	0.275157	No	0	0.0187161
Olfr1282	3.07014	8.39852	NA	0.275157	No	0	0.0187161
Olfr629	3.07014	8.39852	NA	0.275157	No	0	0.0187161
Slc9c1	3.07014	8.39852	NA	0.275157	No	0	0.0187161
Sox13	3.07014	8.39852	NA	0.275157	No	0	0.0187161
Trpv3	3.07014	8.39852	NA	0.275157	No	0	0.0187161
Tspear	3.07014	8.39852	NA	0.275157	No	0	0.0187161
Ttc16	3.07014	8.39852	NA	0.275157	No	0	0.0187161
Urah	3.07014	8.39852	NA	0.275157	No	0	0.0187161
Vmn2r18	3.07014	8.39852	NA	0.275157	No	0	0.0187161
Wt1	3.07014	8.39852	NA	0.275157	No	0	0.0187161
Nfyc	3.06887	8.39113	0.561346	0.187423	No	0.433908	6.66738
1600012H06Rik	3.06638	8.37671	0.334437	0.0911012	Yes	2.23561	24.8388
Prps1l3	3.06404	8.36314	0.477572	0.14806	No	0.490439	6.35929
Lmbrd2	3.06338	8.35926	0.329217	0.089581	No	0.586608	6.47507
Apoc3	3.06302	8.35723	0.621042	0.21815	No	0.0112513	0.20962
Vwa5b2	3.06192	8.35084	0.626451	0.221078	No	1.34454	25.4087
Ofd1	3.06022	8.34101	0.659742	0.239843	No	0.1496	3.42504
Ufm1	3.05814	8.329	0.107979	0.0219132	Yes	16.7032	159
Btf3l4	3.05777	8.32686	0.134889	0.0286218	Yes	11.8992	114.931
Ispd	3.05576	8.31527	0.21298	0.0509449	Yes	5.08581	51.3419
Slfn8	3.05063	8.28571	0.447885	0.13624	No	0.0900107	1.10587
4930546K05Rik	3.04971	8.28046	NA	0.278543	No	0	0.018408
4930597G03Rik	3.04971	8.28046	NA	0.278543	No	0	0.018408
4933433G08Rik	3.04971	8.28046	NA	0.278543	No	0	0.018408
9130023H24Rik	3.04971	8.28046	NA	0.278543	No	0	0.018408
Bsph2	3.04971	8.28046	NA	0.278543	No	0	0.018408
Cyp7a1	3.04971	8.28046	NA	0.278543	No	0	0.018408
Dsc2	3.04971	8.28046	NA	0.278543	No	0	0.018408
Eogt	3.04971	8.28046	NA	0.278543	No	0	0.018408
F13b	3.04971	8.28046	NA	0.278543	No	0	0.018408
Hoxd9	3.04971	8.28046	NA	0.278543	No	0	0.018408
Mmp13	3.04971	8.28046	NA	0.278543	No	0	0.018408
Nt5c1a	3.04971	8.28046	NA	0.278543	No	0	0.018408
Olfr1006	3.04971	8.28046	NA	0.278543	No	0	0.018408
Olfr521	3.04971	8.28046	NA	0.278543	No	0	0.018408
Otp	3.04971	8.28046	NA	0.278543	No	0	0.018408
Psg19	3.04971	8.28046	NA	0.278543	No	0	0.018408
Sall3	3.04971	8.28046	NA	0.278543	No	0	0.018408
Slc23a3	3.04971	8.28046	NA	0.278543	No	0	0.018408
Sox6	3.04971	8.28046	NA	0.278543	No	0	0.018408
Syt8	3.04971	8.28046	NA	0.278543	No	0	0.018408
Ttc34	3.04971	8.28046	NA	0.278543	No	0	0.018408
Zp3	3.04971	8.28046	NA	0.278543	No	0	0.018408
Plagl2	3.04751	8.26782	0.52734	0.170521	No	0.0111664	0.154627
Rfx3	3.04569	8.25744	0.260602	0.0657582	No	1.82443	18.8027
Dhx33	3.04408	8.24818	0.515569	0.164945	No	0.576631	7.7324
Cenpc1	3.04227	8.23785	0.566705	0.189592	Yes	4.43865	66.0194
Tmie	3.0398	8.22378	0.558546	0.186046	No	0.0055832	0.0823507
Syt14	3.03502	8.19658	0.661562	0.241372	No	3.52117	76.1355
Lactb	3.03171	8.17776	0.143053	0.0308669	Yes	3.35704	31.8604
Arhgap39	3.03054	8.17118	0.639361	0.228115	No	0.75081	14.0232
Dock9	3.02925	8.16386	0.156126	0.0346895	Yes	15.8053	150.851
Rhox8	3.02662	8.14899	0.139225	0.0298333	No	0.341764	3.22265
Eif4ebp3	3.02539	8.14204	0.445236	0.134982	Yes	2.45833	29.1839
Gpn2	3.02304	8.12879	0.610828	0.212284	No	0.185614	3.0337
Akap8	3.01839	8.10264	0.144006	0.03118	Yes	6.92956	65.0623
Cep89	3.01007	8.05601	0.698962	0.264595	No	1.60681	46.344
Zfp518a	3.00831	8.04621	0.146393	0.0319153	No	0.482458	4.49776
Cdk8	3.00581	8.03229	0.532912	0.172839	No	1.15655	15.1487
Tmem202	3.00458	8.02543	0.581854	0.197245	No	2.74543	39.885
Nol9	3.00309	8.01715	0.384305	0.110055	No	6.18352	67.163
Phf12	3.00183	8.01018	0.485558	0.151275	No	0.0225027	0.27287
Ikzf1	3.0013	8.00723	0.638435	0.227689	No	0.0110814	0.194647
Zzz3	2.9991	7.995	0.542227	0.177481	No	0.379709	5.01584
Gabpb2	2.99656	7.98097	0.134966	0.0286493	No	1.34449	12.3288
Fam92b	2.99563	7.97578	0.640335	0.22894	No	0.00831108	0.145985
Micall1	2.99136	7.95222	0.509044	0.161794	No	1.6961	20.9496
Map2k3os	2.99076	7.94891	0.512166	0.163308	No	2.16651	26.8739
Sgms1	2.98563	7.92069	0.267882	0.0681748	No	5.14717	50.3623
Clec2d	2.98487	7.91656	0.576981	0.194753	No	0.0055832	0.0786075
Fermt1	2.98442	7.91408	0.254427	0.0637634	No	0.0475634	0.461186
Svil	2.98275	7.90493	0.186541	0.043201	No	0.961924	8.96213
Dnph1	2.98217	7.90172	0.282919	0.073254	No	0.025273	0.249009
Clk1	2.98125	7.89668	0.280632	0.0724246	Yes	2.54008	24.9513
Patl1	2.97624	7.86934	0.188243	0.0437636	Yes	5.77335	53.5376
Sema3a	2.97435	7.85903	0.446076	0.135424	No	0.0393797	0.441253
Adck2	2.97312	7.85234	0.596771	0.204949	No	1.29376	18.5412
Sirt1	2.97306	7.852	0.631474	0.22384	No	0.249375	3.98652
Tspan15	2.96915	7.83073	0.216997	0.0522296	Yes	6.33836	59.3151
Khdrbs2	2.96623	7.8149	0.293278	0.0770826	No	2.37871	23.2386
Rarg	2.96556	7.81131	0.626548	0.221443	No	0.559754	8.68158
G530011O06Rik	2.96012	7.78188	0.372211	0.10539	No	1.04451	10.7313
Syt16	2.95777	7.76921	NA	0.190758	No	0.00277036	0.0372473
Rnft1	2.95673	7.76361	0.601185	0.207004	No	0.711605	10.0251
Mier1	2.95366	7.74711	0.103972	0.0208601	Yes	5.66548	49.3425
Mthfs	2.95348	7.74616	0.265903	0.0674727	Yes	2.49903	23.6975
Slc35f5	2.9528	7.74251	0.336621	0.0918468	No	3.22676	32.0104
Bin3	2.94739	7.7135	0.354996	0.0988204	Yes	2.72424	27.2542
Dcp2	2.9438	7.69434	0.181533	0.0417703	Yes	6.82049	61.2599
Hnrnph3	2.94284	7.68921	0.663027	0.242297	No	0.817299	14.0379
Dnal1	2.94044	7.67647	0.291003	0.0760781	No	0.895317	8.51878
Gpx7	2.93444	7.6446	0.660794	0.240692	No	1.20246	20
B4galt1	2.9313	7.62795	0.297034	0.0786079	Yes	2.4316	23.0412
Rnf103	2.92999	7.62103	0.419425	0.124141	Yes	2.92782	30.3482
Chrm4	2.9292	7.61687	0.566113	0.189267	No	0.00831108	0.104748
Acsl1	2.92734	7.60705	0.213665	0.0511427	Yes	11.3388	102.03
Sesn3	2.92235	7.58082	0.660645	0.240391	No	0.0110814	0.180398
Farp1	2.92028	7.56994	0.285985	0.0743607	Yes	2.72645	25.3741
Zfp944	2.91843	7.56022	0.282919	0.0732539	Yes	5.313	49.2637
Usp47	2.91619	7.54848	0.485558	0.151315	Yes	2.73166	29.7798
D2Wsu81e	2.91522	7.54341	0.39187	0.113001	No	2.43937	24.3009
Cyp2c29	2.91104	7.52158	0.68709	0.25665	No	0.00281284	0.052405
Oxsm	2.90962	7.51422	0.193934	0.0453616	No	0.52601	4.61471
Myd88	2.90878	7.50983	0.45872	0.140544	No	3.66419	38.5387
Apoa2	2.90875	7.50967	0.47093	0.145358	No	0.0112089	0.119721
Usp1	2.90801	7.5058	0.637924	0.227364	No	2.90276	41.8488
Tmem136	2.90426	7.48632	0.323919	0.0875161	No	2.08786	19.5893
Tmem45a2	2.90321	7.4809	0.503699	0.159781	No	0.0196898	0.216613
4931428F04Rik	2.88832	7.40409	0.292572	0.0767285	No	4.28796	38.8864
Nmi	2.88828	7.40387	0.533998	0.173416	No	7.60572	85.237
Tspo	2.88273	7.37542	0.192287	0.0449335	Yes	24.0847	206.265
Zfp2	2.88144	7.36886	0.635203	0.225968	No	3.97581	54.2153
1810043G02Rik	2.87444	7.3332	0.166426	0.0374002	Yes	10.0823	84.6882
Rassf6	2.87251	7.32337	0.652544	0.235837	No	2.43306	34.4749
Zfp953	2.86999	7.31061	0.197293	0.0462652	No	0.0727939	0.617985
Acads	2.8675	7.29798	0.577557	0.195076	No	0.779155	9.10994
Ints12	2.86541	7.28741	NA	0.222016	No	0.00281284	0.0373705
Nxnl2	2.86541	7.28741	NA	0.222016	No	0.00281284	0.0373705
Psph	2.86291	7.27482	0.293278	0.0771396	Yes	4.15807	36.8486
Rab36	2.86241	7.27227	NA	0.222728	No	0.00277036	0.0368776
9830147E19Rik	2.85818	7.25102	0.500124	0.158237	No	0.282907	2.93068
Vmn2r55	2.85607	7.24041	0.169963	0.0384233	No	0.521149	4.3169
Zc3hav1l	2.85573	7.2387	0.428422	0.127763	No	0.759419	7.32336
Gpr85	2.85209	7.22047	0.690553	0.258545	No	2.22754	35.3544
Tbc1d10a	2.85178	7.21892	0.650569	0.234735	No	2.5596	34.6808
[truncated: 12,893 more rows]
